# Supplementary material for: N,N′-Bis(4-methyl­phen­yl)-N′′-(2,2,2-trichloro­acet­yl)phospho­ric triamide
Source: Acta Crystallogr Sect E Struct Rep Online. 2012 May 19;68(Pt 6):o1813. doi: 10.1107/S160053681202154X (PMC3379387; doi:10.1107/S160053681202154X)
Supplement: Supplementary file 1 [file e-68-o1813-sup1.cif]

##############################################################################
#                                                                            #
# This CIF contains the data in a paper accepted for publication in          #
# Acta Crystallographica Section E. It conforms to the requirements of       #
# Notes for Authors for Acta Crystallographica Section E, and has been       #
# peer reviewed under the auspices of the IUCr Commission on Journals.       #
#                                                                            #
# Full details of the Crystallographic Information File format               #
# are given in the paper "The Crystallographic Information File (CIF):       #
# a New Standard Archive File for Crystallography" by S. R. Hall, F. H.      #
# Allen and I. D. Brown [Acta Cryst. (1991), A47, 655-685].                  #
#                                                                            #
# The current version of the core CIF dictionary is obtainable from          #
# ftp://ftp.iucr.org/pub/cif_core.dic.                                       #
#                                                                            #
# Software is freely available for graphical display of the structure(s)     #
# in this CIF. For information consult the CIF software page                 #
# http://www.iucr.org/resources/cif/software.                                #
#                                                                            #
# This file may be used for bona fide research purposes within the           #
# scientific community so long as proper attribution is given to the journal # 
# article from which it was obtained.                                        #
#                                                                            #
##############################################################################
data_I
_audit_creation_method     SHELXL-97
_chemical_name_systematic
;
<i>N</i>,<i>N</i>'-Bis(4-methylphenyl)-<i>N</i>''-(2,2,2-
trichloroacetyl)phosphoric triamide
;
_chemical_name_common     ?
_chemical_formula_moiety     'C16 H17 Cl3 N3 O2 P'
_chemical_formula_sum     'C16 H17 Cl3 N3 O2 P'
_chemical_formula_iupac     'C16 H17 Cl3 N3 O2 P'
_chemical_formula_weight     420.65
_chemical_melting_point     ?
_symmetry_cell_setting     monoclinic
_symmetry_space_group_name_H-M     'P 21/c'
_symmetry_space_group_name_Hall     '-P 2ybc'
loop_
    _symmetry_equiv_pos_as_xyz
    'x, y, z'
    '-x, y+1/2, -z+1/2'
    '-x, -y, -z'
    'x, -y-1/2, z-1/2'
_cell_length_a     17.5151(6)
_cell_length_b     10.8638(4)
_cell_length_c     9.8615(3)
_cell_angle_alpha     90.00
_cell_angle_beta     97.565(3)
_cell_angle_gamma     90.00
_cell_volume     1860.12(11)
_cell_formula_units_Z     4
_cell_measurement_reflns_used     5060
_cell_measurement_theta_min     3.3319
_cell_measurement_theta_max     27.6988
_cell_measurement_temperature     120(2)
_exptl_crystal_description     prism
_exptl_crystal_colour     colourless
_exptl_crystal_size_max     0.60
_exptl_crystal_size_mid     0.60
_exptl_crystal_size_min     0.60
_exptl_crystal_density_diffrn     1.502
_exptl_crystal_density_meas     ?
_exptl_crystal_density_method     'not measured'
_exptl_crystal_F_000     864
_exptl_absorpt_coefficient_mu     0.594
_exptl_absorpt_correction_type     multi-scan
_exptl_absorpt_process_details     '(CrysAlis RED; Oxford Diffraction, 2009)'
_exptl_absorpt_correction_T_min     0.95446
_exptl_absorpt_correction_T_max     1.00000
_exptl_special_details
;
;
_diffrn_ambient_temperature     120(2)
_diffrn_radiation_type     'MoK\a'
_diffrn_radiation_wavelength     0.71073
_diffrn_radiation_source     'Enhance (Mo) X-ray Source'
_diffrn_radiation_monochromator     'graphite'
_diffrn_measurement_device_type     'Oxford Diffraction Xcalibur Sapphire2'
_diffrn_measurement_method     '\w scan'
_diffrn_detector_area_resol_mean     8.4353
_diffrn_reflns_number     6796
_diffrn_reflns_av_R_equivalents     0.0129
_diffrn_reflns_av_sigmaI/netI     0.0197
_diffrn_reflns_theta_min     3.48
_diffrn_reflns_theta_max     25.00
_diffrn_reflns_theta_full     25.00
_diffrn_measured_fraction_theta_max     0.997
_diffrn_measured_fraction_theta_full     0.997
_diffrn_reflns_limit_h_min     -20
_diffrn_reflns_limit_h_max     8
_diffrn_reflns_limit_k_min     -12
_diffrn_reflns_limit_k_max     12
_diffrn_reflns_limit_l_min     -11
_diffrn_reflns_limit_l_max     11
_diffrn_standards_number     0
_diffrn_standards_interval_count     ?
_diffrn_standards_interval_time     ?
_diffrn_standards_decay_%     ?
_refine_special_details
;
Refinement of <i>F</i>^2^ against ALL reflections. The weighted <i>R</i>-factor
<i>wR</i> and goodness of fit <i>S</i> are based on <i>F</i>^2^, conventional
<i>R</i>-factors <i>R</i> are based on <i>F</i>, with <i>F</i> set to zero for
negative <i>F</i>^2^. The threshold expression of <i>F</i>^2^ >
\s(<i>F</i>^2^) is used only for calculating <i>R</i>-factors(gt) <i>etc</i>.
and is not relevant to the choice of reflections for refinement.
<i>R</i>-factors based on <i>F</i>^2^ are statistically about twice as large
as those based on <i>F</i>, and <i>R</i>- factors based on ALL data will be
even larger.
;
_reflns_number_total     3265
_reflns_number_gt     2820
_reflns_threshold_expression     I>2\s(I)
_refine_ls_structure_factor_coef     Fsqd
_refine_ls_matrix_type     full
_refine_ls_R_factor_all     0.0344
_refine_ls_R_factor_gt     0.0278
_refine_ls_wR_factor_gt     0.0698
_refine_ls_wR_factor_ref     0.0717
_refine_ls_goodness_of_fit_ref     1.040
_refine_ls_restrained_S_all     1.040
_refine_ls_number_reflns     3265
_refine_ls_number_parameters     240
_refine_ls_number_restraints     0
_refine_ls_hydrogen_treatment     mixed
_refine_ls_weighting_scheme     calc
_refine_ls_weighting_details
         'calc w=1/[\s^2^(Fo^2^)+(0.0371P)^2^+0.8844P] where P=(Fo^2^+2Fc^2^)/3'
_atom_sites_solution_hydrogens     geom
_atom_sites_solution_primary     direct
_atom_sites_solution_secondary     difmap
_refine_ls_shift/su_max     0.001
_refine_ls_shift/su_mean     0.000
_refine_diff_density_max     0.330
_refine_diff_density_min     -0.257
_refine_ls_extinction_method     none
_refine_ls_extinction_coef     ?
loop_
    _atom_type_symbol
    _atom_type_description
    _atom_type_scat_dispersion_real
    _atom_type_scat_dispersion_imag
    _atom_type_scat_source
    'C' 'C' 0.0033 0.0016
                         'International Tables Vol C Tables 4.2.6.8 and 6.1.1.4'
    'N' 'N' 0.0061 0.0033
                         'International Tables Vol C Tables 4.2.6.8 and 6.1.1.4'
    'O' 'O' 0.0106 0.0060
                         'International Tables Vol C Tables 4.2.6.8 and 6.1.1.4'
    'P' 'P' 0.1023 0.0942
                         'International Tables Vol C Tables 4.2.6.8 and 6.1.1.4'
    'Cl' 'Cl' 0.1484 0.1585
                         'International Tables Vol C Tables 4.2.6.8 and 6.1.1.4'
    'H' 'H' 0.0000 0.0000
                         'International Tables Vol C Tables 4.2.6.8 and 6.1.1.4'
_computing_data_collection     'CrysAlis CCD (Oxford Diffraction, 2009)'
_computing_cell_refinement     'CrysAlis RED (Oxford Diffraction, 2009)'
_computing_data_reduction     'CrysAlis RED (Oxford Diffraction, 2009)'
_computing_structure_solution     'SHELXS97 (Sheldrick, 2008)'
_computing_structure_refinement     'SHELXL97 (Sheldrick, 2008)'
_computing_molecular_graphics     'Mercury (Macrae <i>et al.</i>, 2008)'
_computing_publication_material     'enCIFer (Allen <i>et al.</i>, 2004)'
loop_
    _atom_site_type_symbol
    _atom_site_label
    _atom_site_fract_x
    _atom_site_fract_y
    _atom_site_fract_z
    _atom_site_U_iso_or_equiv
    _atom_site_adp_type
    _atom_site_calc_flag
    _atom_site_refinement_flags
    _atom_site_occupancy
    _atom_site_symmetry_multiplicity
    _atom_site_disorder_assembly
    _atom_site_disorder_group
    Cl Cl1 0.42010(3) 0.60382(4) 0.43562(4) 0.02457(13) Uani d . 1 1 . .
    O O1 0.14643(7) 0.76151(12) 0.35677(12) 0.0207(3) Uani d . 1 1 . .
    P P1 0.17851(3) 0.74597(4) 0.50145(4) 0.01634(12) Uani d . 1 1 . .
    C C1 0.12216(10) 0.51775(18) 0.53131(17) 0.0191(4) Uani d . 1 1 . .
    N N1 0.13973(9) 0.63843(15) 0.58334(15) 0.0190(3) Uani d . 1 1 . .
    Cl Cl2 0.46136(3) 0.60149(5) 0.72774(4) 0.02712(13) Uani d . 1 1 . .
    O O2 0.30612(7) 0.68782(12) 0.72621(12) 0.0225(3) Uani d . 1 1 . .
    C C2 0.07280(11) 0.5003(2) 0.41018(18) 0.0246(4) Uani d . 1 1 . .
    H H2 0.0532 0.5692 0.3573 0.030 Uiso calc R 1 1 . .
    N N2 0.17663(9) 0.86377(15) 0.60406(16) 0.0187(3) Uani d . 1 1 . .
    Cl Cl3 0.44563(3) 0.83378(5) 0.58356(5) 0.02685(13) Uani d . 1 1 . .
    C C3 0.05233(11) 0.3820(2) 0.3671(2) 0.0287(5) Uani d . 1 1 . .
    H H3 0.0200 0.3709 0.2829 0.034 Uiso calc R 1 1 . .
    N N3 0.27364(9) 0.71385(15) 0.49795(15) 0.0182(3) Uani d . 1 1 . .
    C C4 0.07772(11) 0.2797(2) 0.4435(2) 0.0292(5) Uani d . 1 1 . .
    C C5 0.12832(12) 0.2987(2) 0.5623(2) 0.0335(5) Uani d . 1 1 . .
    H H5 0.1480 0.2298 0.6151 0.040 Uiso calc R 1 1 . .
    C C6 0.15074(11) 0.41629(19) 0.6055(2) 0.0276(5) Uani d . 1 1 . .
    H H6 0.1859 0.4270 0.6865 0.033 Uiso calc R 1 1 . .
    C C7 0.22672(10) 0.96637(17) 0.60665(17) 0.0180(4) Uani d . 1 1 . .
    C C8 0.25836(11) 1.00236(18) 0.49043(18) 0.0228(4) Uani d . 1 1 . .
    H H8 0.2465 0.9582 0.4072 0.027 Uiso calc R 1 1 . .
    C C9 0.30726(12) 1.10297(18) 0.4972(2) 0.0258(4) Uani d . 1 1 . .
    H H9 0.3296 1.1253 0.4180 0.031 Uiso calc R 1 1 . .
    C C10 0.32484(11) 1.17239(18) 0.61502(19) 0.0250(4) Uani d . 1 1 . .
    C C11 0.29305(12) 1.13365(19) 0.7299(2) 0.0280(5) Uani d . 1 1 . .
    H H11 0.3047 1.1781 0.8130 0.034 Uiso calc R 1 1 . .
    C C12 0.24498(11) 1.03244(18) 0.72679(18) 0.0237(4) Uani d . 1 1 . .
    H H12 0.2244 1.0081 0.8072 0.028 Uiso calc R 1 1 . .
    C C13 0.05026(13) 0.1515(2) 0.4026(3) 0.0414(6) Uani d . 1 1 . .
    H H13A 0.0835 0.0908 0.4550 0.062 Uiso calc R 1 1 . .
    H H13B 0.0523 0.1396 0.3047 0.062 Uiso calc R 1 1 . .
    H H13C -0.0029 0.1410 0.4217 0.062 Uiso calc R 1 1 . .
    C C14 0.37295(13) 1.2873(2) 0.6172(2) 0.0350(5) Uani d . 1 1 . .
    H H14A 0.4040 1.2957 0.7069 0.052 Uiso calc R 1 1 . .
    H H14B 0.3392 1.3590 0.5998 0.052 Uiso calc R 1 1 . .
    H H14C 0.4071 1.2819 0.5462 0.052 Uiso calc R 1 1 . .
    C C15 0.32379(10) 0.69330(17) 0.61173(17) 0.0175(4) Uani d . 1 1 . .
    C C16 0.40963(10) 0.68105(17) 0.58949(17) 0.0192(4) Uani d . 1 1 . .
    H H1N 0.1460(12) 0.6449(19) 0.662(2) 0.023(6) Uiso d . 1 1 . .
    H H2N 0.1638(12) 0.848(2) 0.672(2) 0.026(6) Uiso d . 1 1 . .
    H H3N 0.2878(12) 0.720(2) 0.430(2) 0.027(6) Uiso d . 1 1 . .
loop_
    _atom_site_aniso_label
    _atom_site_aniso_U_11
    _atom_site_aniso_U_22
    _atom_site_aniso_U_33
    _atom_site_aniso_U_12
    _atom_site_aniso_U_13
    _atom_site_aniso_U_23
    Cl1 0.0236(2) 0.0341(3) 0.0165(2) 0.0062(2) 0.00442(17) -0.00528(19)
    O1 0.0204(6) 0.0296(7) 0.0124(6) -0.0004(6) 0.0027(5) 0.0013(5)
    P1 0.0169(2) 0.0216(3) 0.0107(2) -0.0005(2) 0.00235(17) 0.00029(18)
    C1 0.0155(9) 0.0273(10) 0.0154(8) -0.0044(8) 0.0054(7) -0.0026(8)
    N1 0.0243(8) 0.0253(9) 0.0076(7) -0.0037(7) 0.0025(6) -0.0019(7)
    Cl2 0.0263(3) 0.0359(3) 0.0180(2) 0.0092(2) -0.00139(18) 0.00249(19)
    O2 0.0227(7) 0.0329(8) 0.0125(6) 0.0018(6) 0.0047(5) 0.0003(5)
    C2 0.0218(10) 0.0349(12) 0.0168(9) -0.0005(9) 0.0010(7) -0.0019(8)
    N2 0.0224(8) 0.0230(9) 0.0118(7) -0.0006(7) 0.0064(6) 0.0011(7)
    Cl3 0.0271(3) 0.0285(3) 0.0252(2) -0.0063(2) 0.00431(19) -0.00010(19)
    C3 0.0214(10) 0.0447(13) 0.0199(10) -0.0068(10) 0.0015(8) -0.0129(9)
    N3 0.0196(8) 0.0263(9) 0.0099(8) 0.0011(7) 0.0059(6) 0.0006(6)
    C4 0.0211(10) 0.0318(12) 0.0350(11) -0.0031(9) 0.0050(8) -0.0110(9)
    C5 0.0296(11) 0.0267(11) 0.0411(12) -0.0014(10) -0.0065(9) -0.0007(10)
    C6 0.0271(11) 0.0277(11) 0.0254(10) -0.0017(9) -0.0062(8) -0.0013(8)
    C7 0.0173(9) 0.0186(9) 0.0177(9) 0.0027(8) 0.0011(7) 0.0023(7)
    C8 0.0298(10) 0.0225(10) 0.0164(9) 0.0016(9) 0.0039(7) 0.0014(8)
    C9 0.0287(10) 0.0237(11) 0.0262(10) 0.0006(9) 0.0080(8) 0.0065(8)
    C10 0.0216(10) 0.0229(10) 0.0292(10) 0.0010(8) -0.0018(8) 0.0059(8)
    C11 0.0352(11) 0.0249(11) 0.0220(10) -0.0029(9) -0.0033(8) -0.0010(8)
    C12 0.0289(10) 0.0259(10) 0.0160(9) -0.0006(9) 0.0025(7) 0.0020(8)
    C13 0.0329(12) 0.0363(13) 0.0537(15) -0.0078(11) 0.0003(11) -0.0157(11)
    C14 0.0323(12) 0.0326(12) 0.0386(12) -0.0074(10) -0.0010(9) 0.0042(10)
    C15 0.0205(9) 0.0174(9) 0.0146(9) 0.0002(8) 0.0026(7) -0.0012(7)
    C16 0.0206(9) 0.0226(10) 0.0144(9) 0.0007(8) 0.0024(7) -0.0014(7)
_geom_special_details
;
All e.s.d.'s (except the e.s.d. in the dihedral angle between two l.s. planes)
are estimated using the full covariance matrix. The cell e.s.d.'s are taken
into account individually in the estimation of e.s.d.'s in distances, angles
and torsion angles; correlations between e.s.d.'s in cell parameters are only
used when they are defined by crystal symmetry. An approximate (isotropic)
treatment of cell e.s.d.'s is used for estimating e.s.d.'s involving l.s.
planes.
;
loop_
    _geom_bond_atom_site_label_1
    _geom_bond_atom_site_label_2
    _geom_bond_site_symmetry_2
    _geom_bond_distance
    _geom_bond_publ_flag
    Cl1 C16 . 1.7644(18) ?
    O1 P1 . 1.4727(12) ?
    P1 N1 . 1.6195(16) ?
    P1 N2 . 1.6345(16) ?
    P1 N3 . 1.7071(16) ?
    C1 C6 . 1.380(3) ?
    C1 C2 . 1.392(2) ?
    C1 N1 . 1.427(2) ?
    N1 H1N . 0.77(2) ?
    Cl2 C16 . 1.7611(18) ?
    O2 C15 . 1.211(2) ?
    C2 C3 . 1.386(3) ?
    C2 H2 . 0.9500 ?
    N2 C7 . 1.417(2) ?
    N2 H2N . 0.76(2) ?
    Cl3 C16 . 1.7786(19) ?
    C3 C4 . 1.383(3) ?
    C3 H3 . 0.9500 ?
    N3 C15 . 1.349(2) ?
    N3 H3N . 0.75(2) ?
    C4 C5 . 1.388(3) ?
    C4 C13 . 1.510(3) ?
    C5 C6 . 1.387(3) ?
    C5 H5 . 0.9500 ?
    C6 H6 . 0.9500 ?
    C7 C12 . 1.386(3) ?
    C7 C8 . 1.393(2) ?
    C8 C9 . 1.385(3) ?
    C8 H8 . 0.9500 ?
    C9 C10 . 1.385(3) ?
    C9 H9 . 0.9500 ?
    C10 C11 . 1.392(3) ?
    C10 C14 . 1.505(3) ?
    C11 C12 . 1.383(3) ?
    C11 H11 . 0.9500 ?
    C12 H12 . 0.9500 ?
    C13 H13A . 0.9800 ?
    C13 H13B . 0.9800 ?
    C13 H13C . 0.9800 ?
    C14 H14A . 0.9800 ?
    C14 H14B . 0.9800 ?
    C14 H14C . 0.9800 ?
    C15 C16 . 1.553(2) ?
loop_
    _geom_angle_atom_site_label_1
    _geom_angle_atom_site_label_2
    _geom_angle_atom_site_label_3
    _geom_angle_site_symmetry_1
    _geom_angle_site_symmetry_3
    _geom_angle
    _geom_angle_publ_flag
    O1 P1 N1 . . 115.74(8) ?
    O1 P1 N2 . . 118.28(8) ?
    N1 P1 N2 . . 102.25(8) ?
    O1 P1 N3 . . 104.64(7) ?
    N1 P1 N3 . . 109.71(8) ?
    N2 P1 N3 . . 105.77(8) ?
    C6 C1 C2 . . 119.16(18) ?
    C6 C1 N1 . . 119.83(16) ?
    C2 C1 N1 . . 120.91(17) ?
    C1 N1 P1 . . 124.64(12) ?
    C1 N1 H1N . . 116.1(16) ?
    P1 N1 H1N . . 114.9(16) ?
    C3 C2 C1 . . 119.68(19) ?
    C3 C2 H2 . . 120.2 ?
    C1 C2 H2 . . 120.2 ?
    C7 N2 P1 . . 124.35(12) ?
    C7 N2 H2N . . 114.8(17) ?
    P1 N2 H2N . . 113.8(17) ?
    C4 C3 C2 . . 121.81(18) ?
    C4 C3 H3 . . 119.1 ?
    C2 C3 H3 . . 119.1 ?
    C15 N3 P1 . . 123.18(13) ?
    C15 N3 H3N . . 120.2(17) ?
    P1 N3 H3N . . 116.2(17) ?
    C3 C4 C5 . . 117.62(19) ?
    C3 C4 C13 . . 121.82(19) ?
    C5 C4 C13 . . 120.5(2) ?
    C6 C5 C4 . . 121.3(2) ?
    C6 C5 H5 . . 119.3 ?
    C4 C5 H5 . . 119.3 ?
    C1 C6 C5 . . 120.31(18) ?
    C1 C6 H6 . . 119.8 ?
    C5 C6 H6 . . 119.8 ?
    C12 C7 C8 . . 119.06(17) ?
    C12 C7 N2 . . 119.70(16) ?
    C8 C7 N2 . . 121.24(16) ?
    C9 C8 C7 . . 119.49(18) ?
    C9 C8 H8 . . 120.3 ?
    C7 C8 H8 . . 120.3 ?
    C8 C9 C10 . . 122.55(18) ?
    C8 C9 H9 . . 118.7 ?
    C10 C9 H9 . . 118.7 ?
    C9 C10 C11 . . 116.71(18) ?
    C9 C10 C14 . . 121.72(18) ?
    C11 C10 C14 . . 121.51(18) ?
    C12 C11 C10 . . 122.02(18) ?
    C12 C11 H11 . . 119.0 ?
    C10 C11 H11 . . 119.0 ?
    C11 C12 C7 . . 120.13(17) ?
    C11 C12 H12 . . 119.9 ?
    C7 C12 H12 . . 119.9 ?
    C4 C13 H13A . . 109.5 ?
    C4 C13 H13B . . 109.5 ?
    H13A C13 H13B . . 109.5 ?
    C4 C13 H13C . . 109.5 ?
    H13A C13 H13C . . 109.5 ?
    H13B C13 H13C . . 109.5 ?
    C10 C14 H14A . . 109.5 ?
    C10 C14 H14B . . 109.5 ?
    H14A C14 H14B . . 109.5 ?
    C10 C14 H14C . . 109.5 ?
    H14A C14 H14C . . 109.5 ?
    H14B C14 H14C . . 109.5 ?
    O2 C15 N3 . . 124.41(16) ?
    O2 C15 C16 . . 119.89(15) ?
    N3 C15 C16 . . 115.66(14) ?
    C15 C16 Cl2 . . 109.98(12) ?
    C15 C16 Cl1 . . 111.97(12) ?
    Cl2 C16 Cl1 . . 109.34(10) ?
    C15 C16 Cl3 . . 106.17(12) ?
    Cl2 C16 Cl3 . . 109.57(10) ?
    Cl1 C16 Cl3 . . 109.75(9) ?
loop_
    _geom_torsion_atom_site_label_1
    _geom_torsion_atom_site_label_2
    _geom_torsion_atom_site_label_3
    _geom_torsion_atom_site_label_4
    _geom_torsion_site_symmetry_1
    _geom_torsion_site_symmetry_2
    _geom_torsion_site_symmetry_3
    _geom_torsion_site_symmetry_4
    _geom_torsion
    _geom_torsion_publ_flag
    C6 C1 N1 P1 . . . . 125.17(17) ?
    C2 C1 N1 P1 . . . . -58.6(2) ?
    O1 P1 N1 C1 . . . . 44.72(17) ?
    N2 P1 N1 C1 . . . . 174.73(14) ?
    N3 P1 N1 C1 . . . . -73.35(16) ?
    C6 C1 C2 C3 . . . . 0.9(3) ?
    N1 C1 C2 C3 . . . . -175.35(16) ?
    O1 P1 N2 C7 . . . . -75.36(16) ?
    N1 P1 N2 C7 . . . . 156.22(14) ?
    N3 P1 N2 C7 . . . . 41.39(16) ?
    C1 C2 C3 C4 . . . . 2.0(3) ?
    O1 P1 N3 C15 . . . . 179.94(15) ?
    N1 P1 N3 C15 . . . . -55.29(17) ?
    N2 P1 N3 C15 . . . . 54.30(17) ?
    C2 C3 C4 C5 . . . . -3.5(3) ?
    C2 C3 C4 C13 . . . . 174.88(19) ?
    C3 C4 C5 C6 . . . . 2.1(3) ?
    C13 C4 C5 C6 . . . . -176.3(2) ?
    C2 C1 C6 C5 . . . . -2.3(3) ?
    N1 C1 C6 C5 . . . . 174.01(18) ?
    C4 C5 C6 C1 . . . . 0.8(3) ?
    P1 N2 C7 C12 . . . . -152.11(15) ?
    P1 N2 C7 C8 . . . . 27.7(2) ?
    C12 C7 C8 C9 . . . . 0.0(3) ?
    N2 C7 C8 C9 . . . . -179.82(17) ?
    C7 C8 C9 C10 . . . . -1.7(3) ?
    C8 C9 C10 C11 . . . . 2.3(3) ?
    C8 C9 C10 C14 . . . . -174.99(19) ?
    C9 C10 C11 C12 . . . . -1.3(3) ?
    C14 C10 C11 C12 . . . . 176.03(19) ?
    C10 C11 C12 C7 . . . . -0.3(3) ?
    C8 C7 C12 C11 . . . . 1.0(3) ?
    N2 C7 C12 C11 . . . . -179.19(17) ?
    P1 N3 C15 O2 . . . . 4.8(3) ?
    P1 N3 C15 C16 . . . . -172.98(13) ?
    O2 C15 C16 Cl2 . . . . 23.4(2) ?
    N3 C15 C16 Cl2 . . . . -158.68(14) ?
    O2 C15 C16 Cl1 . . . . 145.21(15) ?
    N3 C15 C16 Cl1 . . . . -36.9(2) ?
    O2 C15 C16 Cl3 . . . . -95.03(18) ?
    N3 C15 C16 Cl3 . . . . 82.86(17) ?
loop_
    _geom_hbond_atom_site_label_D
    _geom_hbond_atom_site_label_H
    _geom_hbond_atom_site_label_A
    _geom_hbond_site_symmetry_A
    _geom_hbond_distance_DH
    _geom_hbond_distance_HA
    _geom_hbond_distance_DA
    _geom_hbond_angle_DHA
    N1 H1N O1 4_576 0.77(2) 2.17(2) 2.8953(19) 156(2)
    N2 H2N O1 4_576 0.76(2) 2.23(2) 2.948(2) 159(2)
    N3 H3N O2 4_575 0.75(2) 2.31(2) 3.008(2) 157(2)
_iucr_refine_instructions_details
;
TITL a in P2(1)/c
CELL 0.71073  17.5151  10.8638   9.8615  90.000  97.565  90.000
ZERR   4.00   0.0006   0.0004   0.0003   0.000   0.003   0.000
LATT  1
SYMM -X, 0.5+Y, 0.5-Z
SFAC C N O P Cl H
UNIT 64 12 8 4 12 68
L.S. 30
FMAP 2
PLAN 8
OMIT 0 50
ACTA
BOND $H
CONF
TEMP -153
SIZE 0.60 0.60 0.60
OMIT 9 0 0
eqiv $1 x, -y+3/2, z-1/2
eqiv $2  x, -y+3/2, z+1/2
htab N1 O1_$2
htab N2 O1_$2
htab N3 O2_$1
WGHT    0.037100    0.884400
FVAR       0.13691
MOLE   1
CL1   5    0.420099    0.603821    0.435621    11.00000    0.02359    0.03407 =
         0.01653   -0.00528    0.00442    0.00620
O1    3    0.146429    0.761511    0.356770    11.00000    0.02036    0.02956 =
         0.01239    0.00133    0.00273   -0.00043
P1    4    0.178506    0.745967    0.501453    11.00000    0.01695    0.02155 =
         0.01066    0.00029    0.00235   -0.00052
C1    1    0.122159    0.517751    0.531314    11.00000    0.01549    0.02727 =
         0.01545   -0.00258    0.00542   -0.00437
N1    2    0.139727    0.638433    0.583342    11.00000    0.02433    0.02530 =
         0.00760   -0.00188    0.00246   -0.00367
CL2   5    0.461364    0.601486    0.727737    11.00000    0.02629    0.03592 =
         0.01801    0.00249   -0.00139    0.00920
O2    3    0.306119    0.687823    0.726214    11.00000    0.02275    0.03291 =
         0.01248    0.00034    0.00472    0.00182
C2    1    0.072798    0.500329    0.410176    11.00000    0.02177    0.03491 =
         0.01675   -0.00193    0.00098   -0.00048
AFIX  43
H2    6    0.053239    0.569212    0.357271    11.00000   -1.20000
AFIX   0
N2    2    0.176626    0.863769    0.604060    11.00000    0.02235    0.02297 =
         0.01184    0.00109    0.00645   -0.00061
CL3   5    0.445628    0.833783    0.583557    11.00000    0.02708    0.02852 =
         0.02517   -0.00010    0.00431   -0.00627
C3    1    0.052331    0.381988    0.367139    11.00000    0.02139    0.04466 =
         0.01985   -0.01295    0.00153   -0.00682
AFIX  43
H3    6    0.019976    0.370865    0.282859    11.00000   -1.20000
AFIX   0
N3    2    0.273636    0.713854    0.497949    11.00000    0.01959    0.02633 =
         0.00987    0.00060    0.00588    0.00113
C4    1    0.077721    0.279660    0.443530    11.00000    0.02114    0.03185 =
         0.03502   -0.01103    0.00496   -0.00311
MOLE   2
C5    1    0.128317    0.298694    0.562308    11.00000    0.02963    0.02670 =
         0.04114   -0.00071   -0.00652   -0.00136
AFIX  43
H5    6    0.147980    0.229794    0.615076    11.00000   -1.20000
AFIX   0
C6    1    0.150738    0.416293    0.605492    11.00000    0.02714    0.02773 =
         0.02542   -0.00127   -0.00624   -0.00171
AFIX  43
H6    6    0.185937    0.427043    0.686521    11.00000   -1.20000
AFIX   0
C7    1    0.226716    0.966366    0.606648    11.00000    0.01732    0.01865 =
         0.01767    0.00235    0.00107    0.00267
C8    1    0.258364    1.002363    0.490435    11.00000    0.02979    0.02254 =
         0.01642    0.00136    0.00390    0.00162
AFIX  43
H8    6    0.246489    0.958226    0.407166    11.00000   -1.20000
AFIX   0
C9    1    0.307264    1.102975    0.497227    11.00000    0.02874    0.02373 =
         0.02621    0.00652    0.00805    0.00061
AFIX  43
H9    6    0.329626    1.125251    0.418029    11.00000   -1.20000
AFIX   0
C10   1    0.324835    1.172391    0.615018    11.00000    0.02156    0.02295 =
         0.02922    0.00588   -0.00176    0.00097
C11   1    0.293052    1.133645    0.729895    11.00000    0.03516    0.02485 =
         0.02203   -0.00104   -0.00329   -0.00288
AFIX  43
H11   6    0.304744    1.178087    0.813001    11.00000   -1.20000
AFIX   0
C12   1    0.244975    1.032441    0.726792    11.00000    0.02892    0.02592 =
         0.01605    0.00200    0.00254   -0.00064
AFIX  43
H12   6    0.224418    1.008146    0.807155    11.00000   -1.20000
AFIX   0
C13   1    0.050262    0.151510    0.402632    11.00000    0.03288    0.03628 =
         0.05368   -0.01567    0.00026   -0.00777
AFIX 137
H13A  6    0.083488    0.090828    0.454951    11.00000   -1.50000
H13B  6    0.052343    0.139573    0.304684    11.00000   -1.50000
H13C  6   -0.002860    0.140978    0.421722    11.00000   -1.50000
AFIX   0
C14   1    0.372947    1.287287    0.617183    11.00000    0.03230    0.03258 =
         0.03855    0.00415   -0.00096   -0.00744
AFIX 137
H14A  6    0.403956    1.295743    0.706946    11.00000   -1.50000
H14B  6    0.339169    1.359045    0.599815    11.00000   -1.50000
H14C  6    0.407054    1.281909    0.546198    11.00000   -1.50000
AFIX   0
C15   1    0.323791    0.693304    0.611727    11.00000    0.02049    0.01744 =
         0.01456   -0.00119    0.00262    0.00016
C16   1    0.409635    0.681053    0.589490    11.00000    0.02055    0.02260 =
         0.01443   -0.00135    0.00239    0.00069
H1N   6    0.146046    0.644868    0.661872    11.00000    0.02257
H2N   6    0.163760    0.847872    0.672221    11.00000    0.02601
H3N   6    0.287797    0.719617    0.430119    11.00000    0.02673
HKLF 4
REM  a in P2(1)/c
REM R1 =  0.0278 for   2820 Fo > 4sig(Fo)  and  0.0344 for all   3265 data
REM    240 parameters refined using      0 restraints
END
WGHT      0.0371      0.8852
REM Highest difference peak  0.330,  deepest hole -0.257,  1-sigma level  0.047
Q1    1   0.2330  0.7385  0.5170  11.00000  0.05    0.33
Q2    1   0.1534  0.6775  0.5366  11.00000  0.05    0.25
Q3    1   0.1383  0.6958  0.5443  11.00000  0.05    0.25
Q4    1   0.4351  0.7483  0.5994  11.00000  0.05    0.24
Q5    1   0.1842  0.7611  0.3891  11.00000  0.05    0.24
Q6    1   0.0875  0.1025  0.3694  11.00000  0.05    0.23
Q7    1   0.1158  0.5085  0.4541  11.00000  0.05    0.23
Q8    1   0.1753  0.8221  0.5489  11.00000  0.05    0.22
;
data_global
_journal_date_recd_electronic     2012-04-28
_journal_date_accepted     2012-05-11
_journal_name_full     'Acta Crystallographica, Section E'
_journal_year     2012
_journal_volume     68
_journal_issue      6
_journal_page_first     o1813
_journal_page_last     o1813
_journal_paper_category     QO
_journal_paper_doi     10.1107/S160053681202154X
_journal_coeditor_code     LH5469
_publ_contact_author_name     'Akbar Raissi Shabari'
_publ_contact_author_address
;
Faculty of Chemistry, North Tehran Branch, Islamic Azad University, Tehran,
Iran
;
_publ_contact_author_email     a.raissi_shabari@yahoo.com
_publ_contact_author_fax     '(+98)-21-22262563'
_publ_contact_author_phone     '(+98)-21-22222512'
_publ_section_title
;\
<i>N</i>,<i>N</i>'-Bis(4-methylphenyl)-<i>N</i>''-(2,2,2-trichloroacetyl)\
phosphoric triamide
;
loop_
    _publ_author_name
    _publ_author_address
    'Raissi Shabari, Akbar'
;
Faculty of Chemistry, North Tehran Branch, Islamic Azad University, Tehran,
Iran
;
    'Pourayoubi, Mehrdad'
;
Department of Chemistry, Ferdowsi University of Mashhad, Mashhad, Iran
;
    'Fadaei, Hassan'
;
Department of Chemistry, Ferdowsi University of Mashhad, Mashhad, Iran
;
    'Ne\<cas, Marek'
;
Department of Chemistry, Faculty of Science, Masaryk University, Kotlarska 2,
Brno CZ-61137, Czech Republic
;
    'Babiak, Michal'
;
Department of Chemistry, Faculty of Science, Masaryk University, Kotlarska 2,
Brno CZ-61137, Czech Republic
;
