# Supplementary material for: N,N′-Bis(4-methyl­phen­yl)-N′′-(2,2,2-trichloro­acet­yl)phospho­ric triamide
Source: Acta Crystallogr Sect E Struct Rep Online. 2012 May 19;68(Pt 6):o1813. doi: 10.1107/S160053681202154X (PMC3379387; doi:10.1107/S160053681202154X)
Supplement: Supplementary file 2 [file e-68-o1813-Isup2.hkl]

# 
# h,k,l, Fc-squared, Fo-squared, sigma(Fo-squared) and status flag 
# 
data_I
_shelx_title ' a in P2(1)/c' 
_shelx_refln_list_code          4 
_shelx_F_calc_maximum      230.34 
_exptl_crystal_F_000       864.00 
_reflns_d_resolution_high  0.8409 
 
loop_ 
 _symmetry_equiv_pos_as_xyz 
 'x, y, z' 
 '-x, y+1/2, -z+1/2' 
 '-x, -y, -z' 
 'x, -y-1/2, z-1/2' 
 
_cell_length_a    17.5151 
_cell_length_b    10.8638 
_cell_length_c     9.8615 
_cell_angle_alpha  90.000 
_cell_angle_beta   97.565 
_cell_angle_gamma  90.000 
 
_shelx_F_squared_multiplier     1.000 
 
loop_ 
 _refln_index_h 
 _refln_index_k 
 _refln_index_l 
 _refln_F_squared_calc 
 _refln_F_squared_meas 
 _refln_F_squared_sigma 
 _refln_observed_status 
   4   0   0     2770.31     2916.66     17.87 o 
   5   0   0      855.04     1005.81      9.19 o 
   6   0   0      350.96      324.41     18.67 o 
   7   0   0    21128.54    21726.10    204.86 o 
   8   0   0    17438.72    16788.14    214.99 o 
  10   0   0     5049.75     4969.68     35.48 o 
  11   0   0       14.20       57.91      5.77 o 
  12   0   0        9.37       28.62      5.62 o 
  13   0   0      844.68      894.32     14.73 o 
  14   0   0      370.36      343.56     17.60 o 
  15   0   0       57.74       55.48     12.27 o 
  16   0   0      808.92      810.36     25.61 o 
  17   0   0      670.92      702.59     25.07 o 
  18   0   0      148.16      164.31     18.67 o 
  19   0   0       55.89       67.75     17.07 o 
  20   0   0      451.42      512.14     25.61 o 
   3   1   0      728.40      843.78     17.07 o 
   4   1   0    53056.38    53083.23    264.34 o 
   5   1   0      628.63      576.73      5.80 o 
   6   1   0    11807.59    11924.04     40.68 o 
   7   1   0     7178.55     6963.12     26.25 o 
   8   1   0     1582.08     1691.48     14.75 o 
   9   1   0      560.32      548.17      7.73 o 
  10   1   0       76.39       79.10      4.05 o 
  11   1   0      900.45      905.83      9.62 o 
  12   1   0     1709.13     1628.10     21.79 o 
  13   1   0      382.31      409.23      9.38 o 
  14   1   0      126.32      137.50      7.38 o 
  15   1   0      229.44      233.89     11.50 o 
  16   1   0        3.27        5.60      8.68 o 
  17   1   0       57.39       62.57     10.37 o 
  18   1   0      547.96      573.62     17.72 o 
  19   1   0        3.30        8.24     10.92 o 
  20   1   0       11.32       39.86     12.26 o 
   0   2   0    14978.53    16148.65    131.50 o 
   1   2   0      157.73      208.27      8.73 o 
   2   2   0      638.76      626.76      4.12 o 
   3   2   0        2.30        7.79      3.73 o 
   4   2   0     7192.17     7345.11     28.27 o 
   5   2   0        0.06       13.92      3.47 o 
   6   2   0     8997.99     9230.80     49.17 o 
   7   2   0     2622.49     2729.99     23.98 o 
   8   2   0     4103.50     4107.99     39.21 o 
   9   2   0     1770.95     1763.40     12.86 o 
  10   2   0      126.82      141.43      5.02 o 
  11   2   0      924.46      925.96     10.97 o 
  12   2   0        2.39        2.85      6.00 o 
  13   2   0        5.21        6.05      5.61 o 
  14   2   0      145.18      128.19      7.75 o 
  15   2   0       63.51       83.04      7.69 o 
  16   2   0      278.70      294.70     12.81 o 
  17   2   0      118.87      101.10     10.94 o 
  18   2   0      147.74      154.86     12.45 o 
  19   2   0      303.84      325.77     15.62 o 
  20   2   0      100.00      121.66     18.14 o 
   1   3   0     3377.05     3677.23     24.03 o 
   2   3   0     5987.11     6147.57     20.25 o 
   3   3   0    16406.15    16710.99     43.74 o 
   4   3   0     6964.71     7026.16     61.62 o 
   5   3   0     6019.87     6071.00     44.55 o 
   6   3   0      318.01      294.88      7.05 o 
   7   3   0     2387.13     2459.08     36.81 o 
   8   3   0     3914.76     3691.90     21.25 o 
   9   3   0      233.18      226.07      5.80 o 
  10   3   0     1182.16     1098.51     14.82 o 
  11   3   0       41.45       34.33      7.74 o 
  12   3   0        0.90        0.00      9.60 o 
  13   3   0      212.31      201.73      9.99 o 
  14   3   0       74.77       82.32      9.03 o 
  15   3   0      620.04      593.27     17.61 o 
  16   3   0       95.58      112.39      8.76 o 
  17   3   0        9.55       12.73     10.37 o 
  18   3   0       30.44       29.58     10.92 o 
  19   3   0       76.97       98.60     13.39 o 
  20   3   0      406.33      438.38     18.47 o 
   0   4   0     2542.56     2609.78     15.83 o 
   1   4   0    11793.42    12192.47     47.07 o 
   2   4   0    13999.42    14421.10     64.76 o 
   3   4   0      389.23      496.18      5.24 o 
   4   4   0      155.98      154.35      5.23 o 
   5   4   0        0.61        4.22      3.63 o 
   6   4   0       27.00       16.03      9.34 o 
   7   4   0     3405.28     3357.64     37.61 o 
   8   4   0     5121.48     4940.71    152.04 o 
   9   4   0     1674.82     1525.04     13.23 o 
  10   4   0      321.54      312.62     15.47 o 
  11   4   0      652.06      620.97     19.21 o 
  12   4   0     1029.31      963.46     23.47 o 
  13   4   0       29.01       25.07     11.74 o 
  14   4   0      107.01       92.83     12.80 o 
  15   4   0        1.07        0.00     11.74 o 
  16   4   0      395.96      416.60     20.27 o 
  17   4   0       17.00       15.47     16.00 o 
  18   4   0       69.34       78.42     18.67 o 
  19   4   0      705.00      829.03     32.54 o 
   1   5   0      404.09      392.60      4.77 o 
   2   5   0     2282.42     2084.86      7.74 o 
   3   5   0     2414.76     2590.92     12.07 o 
   4   5   0     2107.94     2390.69     38.94 o 
   5   5   0      987.24      954.39     19.74 o 
   6   5   0     1593.45     1548.32     26.14 o 
   7   5   0      440.20      446.65     17.34 o 
   8   5   0      391.05      377.02      9.61 o 
   9   5   0      101.76       88.16      6.79 o 
  10   5   0      355.75      336.09     16.00 o 
  11   5   0      239.80      246.47     14.94 o 
  12   5   0       17.16       10.67     11.74 o 
  13   5   0      280.28      261.40     17.60 o 
  14   5   0      528.79      499.87     21.34 o 
  15   5   0       33.11       41.08     13.34 o 
  16   5   0      619.76      634.31     23.47 o 
  17   5   0      109.34      103.49     16.54 o 
  18   5   0      125.20      152.58     19.21 o 
  19   5   0      188.61      175.51     21.34 o 
   0   6   0       10.31       46.33      4.48 o 
   1   6   0       38.67       40.79      2.27 o 
   2   6   0       11.98       16.98      1.79 o 
   3   6   0     3353.82     3290.80     16.25 o 
   4   6   0      431.48      431.55      7.74 o 
   5   6   0     1729.76     1780.75     27.21 o 
   6   6   0     1192.11     1170.45     23.47 o 
   7   6   0       62.44       72.02     11.20 o 
   8   6   0       83.07      100.53      8.80 o 
   9   6   0     1800.75     1792.49     32.01 o 
  10   6   0      148.85      144.04     14.94 o 
  11   6   0      415.46      409.18     19.21 o 
  12   6   0      328.16      335.56     18.14 o 
  13   6   0        4.40       10.67     13.34 o 
  14   6   0       64.06       58.15     14.94 o 
  15   6   0       10.10        1.60     14.94 o 
  16   6   0      673.47      635.91     26.14 o 
  17   6   0      810.77      841.83     28.81 o 
  18   6   0      492.99      474.26     24.54 o 
   1   7   0      361.24      326.07      6.42 o 
   2   7   0      492.58      490.87      7.36 o 
   3   7   0      262.59      265.13      7.28 o 
   4   7   0     4624.94     4630.85     51.62 o 
   5   7   0      160.70      163.81      8.07 o 
   6   7   0       47.84       57.62     11.74 o 
   7   7   0      285.62      287.01     16.00 o 
   8   7   0      248.67      255.54     16.54 o 
   9   7   0       73.68       59.22     13.34 o 
  10   7   0      811.73      799.69     25.07 o 
  11   7   0      274.55      232.60     18.67 o 
  12   7   0      252.39      274.74     19.21 o 
  13   7   0     1467.76     1367.31     34.14 o 
  14   7   0      718.56      694.06     26.67 o 
  15   7   0       34.52       40.54     16.54 o 
  16   7   0      240.52      270.47     21.87 o 
  17   7   0      130.13      127.50     19.74 o 
   0   8   0     2257.40     2298.14     53.61 o 
   1   8   0     1365.27     1364.59     13.87 o 
   2   8   0       48.88       89.06      6.81 o 
   3   8   0     2451.68     2450.24     24.39 o 
   4   8   0       17.61       15.73      5.75 o 
   5   8   0      410.76      388.87     11.91 o 
   6   8   0      121.19      106.16     13.87 o 
   7   8   0       14.51       32.54     12.80 o 
   8   8   0      170.18      224.59     17.07 o 
   9   8   0     1689.16     1497.48     33.08 o 
  10   8   0       45.65       38.94     14.94 o 
  11   8   0      438.87      417.71     21.87 o 
  12   8   0      236.03      258.20     19.74 o 
  13   8   0      150.77      128.04     18.14 o 
  14   8   0       11.09        9.60     16.54 o 
  15   8   0        5.49        4.80     17.07 o 
  16   8   0       29.71       35.21     18.67 o 
   1   9   0      511.23      526.15     10.64 o 
   2   9   0     4958.59     4842.08     31.94 o 
   3   9   0       15.34       77.29      9.70 o 
   4   9   0     1489.79     1525.35     30.53 o 
   5   9   0     3734.51     3468.61     30.83 o 
   6   9   0      148.78      198.45     17.60 o 
   7   9   0       79.80       74.69     14.94 o 
   8   9   0      135.08      132.84     17.60 o 
   9   9   0      116.07       80.56     16.54 o 
  10   9   0      148.50      169.11     17.60 o 
  11   9   0       38.17       42.14     15.47 o 
  12   9   0       93.49      102.43     17.07 o 
  13   9   0        1.96        2.13     16.00 o 
  14   9   0       35.78       41.61     16.00 o 
   0  10   0      471.38      444.39     20.27 o 
   1  10   0     1531.34     1461.29     21.87 o 
   2  10   0      518.76      553.83     15.57 o 
   3  10   0      888.85      860.27     17.84 o 
   4  10   0        3.84       23.10      9.57 o 
   5  10   0      752.82      764.48     26.14 o 
   6  10   0      958.37     1036.55     29.34 o 
   7  10   0      132.59      134.44     17.07 o 
   8  10   0       36.84       41.61     14.94 o 
   9  10   0      273.31      260.87     19.74 o 
  10  10   0       38.60       46.41     16.00 o 
  11  10   0      294.33      323.29     21.87 o 
  12  10   0       23.17       49.61     16.54 o 
  13  10   0       34.67       48.01     17.60 o 
   1  11   0      125.21      133.34     11.12 o 
   2  11   0      466.74      445.36     15.27 o 
   3  11   0        0.52       25.65     18.14 o 
   4  11   0      263.42      255.54     19.74 o 
   5  11   0      173.43      172.85     18.14 o 
   6  11   0       61.46       74.69     15.47 o 
   7  11   0      146.12      130.70     17.07 o 
   8  11   0       56.53       37.88     15.47 o 
   9  11   0        2.56       34.14     16.00 o 
  10  11   0      349.43      352.63     23.47 o 
   0  12   0      501.54      480.66     22.94 o 
   1  12   0       90.69       97.67     12.07 o 
   2  12   0      138.59      136.10     13.20 o 
   3  12   0      526.46      563.35     26.14 o 
   4  12   0       30.58       46.41     17.07 o 
   5  12   0      173.69      172.85     20.27 o 
   6  12   0       55.99       60.82     17.60 o 
   7  12   0      218.71      220.86     21.87 o 
 -20   1   1       17.45        0.00     11.30 o 
 -19   1   1       37.85       31.37     11.24 o 
 -18   1   1      328.10      334.19     14.90 o 
 -17   1   1       17.78       29.13      9.41 o 
 -16   1   1      144.21      137.56     19.21 o 
 -15   1   1      138.73      140.36     10.19 o 
 -14   1   1      749.90      760.38     16.41 o 
 -13   1   1      546.61      525.01     13.39 o 
 -12   1   1        2.07        8.97      4.72 o 
 -11   1   1        8.60       11.43      4.14 o 
 -10   1   1       41.70       41.75      3.13 o 
  -9   1   1      622.58      569.30      5.91 o 
  -8   1   1      129.06      105.14      3.54 o 
  -7   1   1     4728.94     4538.63     20.25 o 
  -6   1   1     6373.90     6387.08     39.89 o 
  -5   1   1     1252.88     1343.69      7.69 o 
  -4   1   1    14854.18    15443.57     25.33 o 
  -3   1   1      143.01      137.90      2.52 o 
  -2   1   1     4780.97     5105.08     19.16 o 
   2   1   1     5667.11     5949.89     26.14 o 
   3   1   1     4136.64     4414.69     24.01 o 
   4   1   1     6261.43     6378.29     25.15 o 
   5   1   1     1579.52     1607.98     12.84 o 
   6   1   1      802.61      822.66      8.00 o 
   7   1   1       18.59       20.82      3.14 o 
   8   1   1      611.89      599.50      8.06 o 
   9   1   1     2843.26     2797.12     26.80 o 
  10   1   1     1079.36     1022.70     17.86 o 
  11   1   1     3783.28     3724.36     30.34 o 
  12   1   1      594.60      547.12      9.92 o 
  13   1   1      353.37      354.25      8.01 o 
  14   1   1      825.59      795.41     16.47 o 
  15   1   1      629.25      644.76     15.04 o 
  16   1   1     1023.19     1090.25     33.61 o 
  17   1   1      872.96      937.58     24.01 o 
  18   1   1      683.56      741.38     23.47 o 
  19   1   1      996.47     1130.67     41.61 o 
  20   1   1      935.50     1016.88     24.13 o 
 -20   2   1      103.61      105.42     13.39 o 
 -19   2   1      193.85      187.49     13.76 o 
 -18   2   1       14.19       14.91     10.54 o 
 -17   2   1       72.02       81.37     10.56 o 
 -16   2   1       24.03       19.66      9.34 o 
 -15   2   1        1.52        0.00      8.65 o 
 -14   2   1      189.58      171.58     10.54 o 
 -13   2   1      202.03      184.49      8.32 o 
 -12   2   1       94.04       80.61      6.11 o 
 -11   2   1       47.30       58.72      5.48 o 
 -10   2   1     1745.19     1760.65     24.36 o 
  -9   2   1     2740.68     2597.67     16.63 o 
  -8   2   1     2072.83     2174.93     24.31 o 
  -7   2   1      624.67      576.70      5.66 o 
  -6   2   1     2481.84     2413.00     23.41 o 
  -5   2   1     7703.51     7889.26     38.52 o 
  -4   2   1        1.94        8.97      2.43 o 
  -3   2   1      449.82      528.15      6.79 o 
  -2   2   1     3754.69     4023.50     22.94 o 
  -1   2   1     6046.77     6373.90     30.28 o 
   0   2   1     2994.41     3299.01     23.79 o 
   1   2   1       77.68       80.12      2.74 o 
   2   2   1     7037.26     7499.40     23.18 o 
   3   2   1     1568.75     1615.08     11.20 o 
   4   2   1     7726.27     8108.33     46.41 o 
   5   2   1     7195.89     7174.00    105.63 o 
   6   2   1      125.71      112.39      3.94 o 
   7   2   1      275.15      243.49      5.40 o 
   8   2   1     1357.21     1193.64     19.17 o 
   9   2   1     1030.26      987.92     10.84 o 
  10   2   1     1662.82     1654.23     23.66 o 
  11   2   1        8.23       15.58      6.56 o 
  12   2   1     2864.56     2851.34     27.06 o 
  13   2   1     4234.86     4158.67     37.14 o 
  14   2   1     4438.86     4408.32     99.76 o 
  15   2   1     2934.38     3067.86     25.09 o 
  16   2   1     1052.85     1110.01     18.82 o 
  17   2   1      912.05     1029.69     32.28 o 
  18   2   1      576.06      606.50     19.19 o 
  19   2   1       72.84       94.26     13.36 o 
  20   2   1      575.13      621.28     20.16 o 
 -20   3   1       19.18       25.61     16.00 o 
 -19   3   1       33.31       45.35     16.00 o 
 -18   3   1      522.41      590.56     25.61 o 
 -17   3   1      276.61      308.68     15.20 o 
 -16   3   1      356.33      372.65     14.32 o 
 -15   3   1      300.17      276.41     12.81 o 
 -14   3   1       76.79       93.42      7.14 o 
 -13   3   1       35.14       30.34      7.05 o 
 -12   3   1      324.98      297.68     13.87 o 
 -11   3   1      291.34      289.15     13.34 o 
 -10   3   1      523.00      468.93     14.94 o 
  -9   3   1       59.11       46.91      3.55 o 
  -8   3   1     1884.35     1849.82     26.64 o 
  -7   3   1       59.52       74.71      2.62 o 
  -6   3   1      493.22      549.41      5.94 o 
  -5   3   1       43.95       53.19      3.25 o 
  -4   3   1      510.43      515.05     12.39 o 
  -3   3   1      213.27      217.50      7.83 o 
  -2   3   1     3064.45     3152.23     84.82 o 
  -1   3   1      737.31      817.24      7.78 o 
   0   3   1      449.21      453.04      5.39 o 
   1   3   1     1765.84     1875.37      6.88 o 
   2   3   1     4805.47     4969.26     51.48 o 
   3   3   1      819.45      865.19     10.67 o 
   4   3   1      678.85      648.71     13.34 o 
   5   3   1      308.84      352.63     11.20 o 
   6   3   1     1438.70     1572.66     14.43 o 
   7   3   1      528.55      560.20      7.74 o 
   8   3   1     3977.92     4097.88     20.00 o 
   9   3   1     2402.39     2396.47     31.20 o 
  10   3   1      230.15      188.83      6.27 o 
  11   3   1     1758.84     1685.46     15.53 o 
  12   3   1     3872.96     3701.36     38.37 o 
  13   3   1      500.20      509.74     26.67 o 
  14   3   1      174.11      170.40     10.37 o 
  15   3   1       58.88       63.98      9.79 o 
  16   3   1      343.57      393.48     11.46 o 
  17   3   1        5.78       15.98      7.73 o 
  18   3   1      791.92      812.81     21.19 o 
  19   3   1     1121.73     1262.12     69.35 o 
 -19   4   1       91.77      105.63     18.67 o 
 -18   4   1        3.59        0.00     15.47 o 
 -17   4   1      182.72      181.38     18.67 o 
 -16   4   1       36.53       22.41     14.94 o 
 -15   4   1      214.56      240.37     11.62 o 
 -14   4   1     1160.02     1119.24     25.61 o 
 -13   4   1      680.82      604.43     19.74 o 
 -12   4   1     2925.69     2950.67     36.81 o 
 -11   4   1     3178.55     3018.96     36.81 o 
 -10   4   1     2461.07     2312.63     30.94 o 
  -9   4   1      328.73      337.69     13.87 o 
  -8   4   1      912.86      968.23     13.36 o 
  -7   4   1       79.42       74.65      5.87 o 
  -6   4   1       19.47       15.10      4.23 o 
  -5   4   1      101.21       61.23      4.61 o 
  -4   4   1     6608.30     6823.12     27.49 o 
  -3   4   1    15372.97    15696.57     36.28 o 
  -2   4   1     5446.22     5645.10     25.80 o 
  -1   4   1      229.52      218.45      3.70 o 
   0   4   1       29.62       44.07      1.77 o 
   1   4   1      860.16      887.61      6.84 o 
   2   4   1     1891.31     2112.62     12.09 o 
   3   4   1     1045.55     1143.30     12.69 o 
   4   4   1      443.44      419.19      6.00 o 
   5   4   1     2325.53     2491.27     17.30 o 
   6   4   1     2915.31     2786.05     41.08 o 
   7   4   1      251.79      260.19      7.95 o 
   8   4   1        2.22        4.27      8.54 o 
   9   4   1      104.85       88.54      6.40 o 
  10   4   1     1339.83     1293.23     20.54 o 
  11   4   1     1724.77     1679.42     19.21 o 
  12   4   1       62.61       58.93      9.60 o 
  13   4   1      476.01      433.17     13.19 o 
  14   4   1        0.01        0.43      8.48 o 
  15   4   1       37.98       45.09      9.43 o 
  16   4   1       33.71       42.95     10.19 o 
  17   4   1      269.56      245.86     13.58 o 
  18   4   1      456.76      507.12     18.94 o 
  19   4   1      242.61      267.81     24.01 o 
 -19   5   1       71.32       74.69     18.14 o 
 -18   5   1      193.54      211.79     20.27 o 
 -17   5   1      760.24      801.82     29.34 o 
 -16   5   1      316.00      337.28     13.90 o 
 -15   5   1      413.69      408.11     19.21 o 
 -14   5   1      714.76      707.93     22.41 o 
 -13   5   1      176.29      156.31     14.94 o 
 -12   5   1      214.28      233.66     15.47 o 
 -11   5   1      316.17      353.70     16.54 o 
 -10   5   1     4545.78     4842.93     46.95 o 
  -9   5   1     4337.86     3969.62     41.61 o 
  -8   5   1     4850.21     4751.70     44.28 o 
  -7   5   1     3285.04     3190.21     34.68 o 
  -6   5   1     2935.11     2833.31     21.19 o 
  -5   5   1     9368.17     9731.75     37.35 o 
  -4   5   1      421.37      340.32      8.92 o 
  -3   5   1      704.43      790.49     13.11 o 
  -2   5   1     2936.96     2905.84     30.80 o 
  -1   5   1     3854.36     3936.72     32.10 o 
   0   5   1        0.55       11.98      2.48 o 
   1   5   1     1061.92     1147.06      9.16 o 
   2   5   1      528.59      440.83      5.80 o 
   3   5   1     1865.09     1847.07     13.53 o 
   4   5   1     3689.27     4095.11     42.95 o 
   5   5   1       26.38       46.36      4.18 o 
   6   5   1        0.10        2.67      3.82 o 
   7   5   1       30.44       31.77      4.60 o 
   8   5   1     1919.22     1736.02     52.81 o 
   9   5   1      433.68      410.35     33.88 o 
  10   5   1       43.92       44.30     10.94 o 
  11   5   1       79.49       82.69     13.34 o 
  12   5   1      233.15      198.99     16.00 o 
  13   5   1       63.71       55.48     13.34 o 
  14   5   1       74.31       84.29     14.40 o 
  15   5   1        2.76       12.80     13.87 o 
  16   5   1     1847.06     1905.59     37.88 o 
  17   5   1      275.76      283.28     21.34 o 
  18   5   1      485.73      540.41     25.61 o 
 -18   6   1       57.78       62.95     16.00 o 
 -17   6   1      102.55      114.09     12.38 o 
 -16   6   1      128.07      109.90     16.54 o 
 -15   6   1       81.24       68.29     14.40 o 
 -14   6   1      124.58      116.30     14.94 o 
 -13   6   1     1057.62     1022.15     26.67 o 
 -12   6   1      359.50      364.90     18.67 o 
 -11   6   1      542.30      499.87     19.74 o 
 -10   6   1     1308.02     1307.56     27.21 o 
  -9   6   1        1.30       11.74     10.14 o 
  -8   6   1      383.65      387.84     16.00 o 
  -7   6   1       63.73       69.89     10.67 o 
  -6   6   1       86.35       95.61      5.72 o 
  -5   6   1      229.52      217.23      6.01 o 
  -4   6   1      910.87      888.35     10.54 o 
  -3   6   1     3136.64     3115.66     12.59 o 
  -2   6   1      939.47      969.03      9.33 o 
  -1   6   1      313.94      318.20      5.53 o 
   0   6   1        0.42        2.54      1.91 o 
   1   6   1        0.08        0.37      2.21 o 
   2   6   1      459.05      505.80      6.55 o 
   3   6   1      626.34      622.14      7.36 o 
   4   6   1       19.01       17.84      5.23 o 
   5   6   1        9.17        8.00      9.07 o 
   6   6   1        0.69        1.07      9.60 o 
   7   6   1      712.48      689.79     20.81 o 
   8   6   1      121.10      109.90     12.80 o 
   9   6   1        6.11       10.67     11.74 o 
  10   6   1      149.46      142.97     14.94 o 
  11   6   1      159.80      153.11     16.54 o 
  12   6   1     3516.83     3442.01     46.95 o 
  13   6   1        6.54       21.87     14.94 o 
  14   6   1       59.97       58.68     16.00 o 
  15   6   1     1022.04     1000.27     30.94 o 
  16   6   1      285.40      252.87     20.81 o 
  17   6   1      550.80      543.08     26.67 o 
 -17   7   1       52.41       36.28     16.54 o 
 -16   7   1       83.12       45.88     16.00 o 
 -15   7   1      200.93      189.92     18.67 o 
 -14   7   1       58.96       47.48     14.94 o 
 -13   7   1      270.80      210.19     17.60 o 
 -12   7   1      104.22       74.69     13.87 o 
 -11   7   1      423.05      391.04     18.67 o 
 -10   7   1      172.96      182.45     14.94 o 
  -9   7   1      170.60      164.85     14.94 o 
  -8   7   1      343.57      319.02     17.07 o 
  -7   7   1     1048.63     1045.62     25.61 o 
  -6   7   1      797.65      760.21     20.81 o 
  -5   7   1      133.28      123.04      7.29 o 
  -4   7   1        5.65       15.83      5.51 o 
  -3   7   1       67.01       61.43      4.66 o 
  -2   7   1      612.60      625.91      8.27 o 
  -1   7   1      150.65      152.56      5.46 o 
   0   7   1     3468.15     3428.86     17.17 o 
   1   7   1     2856.29     2933.95     30.01 o 
   2   7   1        2.28        4.64      3.84 o 
   3   7   1        2.28        0.68      4.56 o 
   4   7   1      484.69      469.71      9.09 o 
   5   7   1       86.53       74.69     11.74 o 
   6   7   1       42.59       40.01     12.27 o 
   7   7   1       48.36       50.15     13.34 o 
   8   7   1      334.16      298.21     18.14 o 
   9   7   1       34.39       19.74     13.87 o 
  10   7   1       15.05       10.14     14.40 o 
  11   7   1      593.17      605.50     24.01 o 
  12   7   1       51.78       47.48     15.47 o 
  13   7   1        0.46       14.40     15.47 o 
  14   7   1      774.86      769.28     28.27 o 
  15   7   1       30.63       24.01     16.54 o 
  16   7   1        0.67        0.00     17.60 o 
  17   7   1       13.84        1.07     17.60 o 
 -16   8   1       25.64       17.07     16.54 o 
 -15   8   1       63.39       62.42     17.60 o 
 -14   8   1      515.00      526.01     24.01 o 
 -13   8   1      292.98      324.89     20.81 o 
 -12   8   1     2503.80     2561.77     43.21 o 
 -11   8   1     1348.60     1515.08     33.61 o 
 -10   8   1     1008.19     1082.96     28.81 o 
  -9   8   1     2200.15     2079.50     37.34 o 
  -8   8   1      774.87      750.07     24.54 o 
  -7   8   1      494.22      513.74     20.81 o 
  -6   8   1      501.14      499.34     20.81 o 
  -5   8   1     2480.01     2400.12     66.15 o 
  -4   8   1     3996.99     3888.49     77.35 o 
  -3   8   1      525.83      474.04      8.64 o 
  -2   8   1     6276.08     6121.98     38.74 o 
  -1   8   1      944.50      945.84     17.25 o 
   0   8   1      303.99      294.66      7.05 o 
   1   8   1       10.17       23.02      5.97 o 
   2   8   1      204.89      201.50      7.97 o 
   3   8   1      659.43      640.88     15.26 o 
   4   8   1      478.72      434.35     10.06 o 
   5   8   1     1256.05     1249.94     27.74 o 
   6   8   1      119.82      100.29     13.87 o 
   7   8   1      146.40      131.77     16.00 o 
   8   8   1      461.62      415.58     21.34 o 
   9   8   1      159.82      137.64     16.54 o 
  10   8   1      255.58      288.08     19.74 o 
  11   8   1      154.90      153.11     18.14 o 
  12   8   1        3.99        6.40     15.47 o 
  13   8   1      472.09      448.12     25.07 o 
  14   8   1       11.48        8.00     16.00 o 
  15   8   1       47.65       28.81     17.60 o 
 -14   9   1      655.03      725.00     28.81 o 
 -13   9   1      173.60      212.86     19.74 o 
 -12   9   1        0.25       16.54     15.47 o 
 -11   9   1      297.75      353.16     21.34 o 
 -10   9   1      529.14      569.76     24.01 o 
  -9   9   1     1922.42     1915.72     38.94 o 
  -8   9   1     3371.66     3520.43     49.08 o 
  -7   9   1      991.10     1092.03     29.34 o 
  -6   9   1     2824.13     2954.94     43.75 o 
  -5   9   1      307.92      256.60     19.21 o 
  -4   9   1     1081.27      982.43     16.92 o 
  -3   9   1       27.14       39.53      9.03 o 
  -2   9   1      412.99      401.42     10.80 o 
  -1   9   1      185.79      198.45     12.27 o 
   0   9   1     3396.26     3381.16     24.19 o 
   1   9   1      676.45      658.36     12.51 o 
   2   9   1     1766.74     1766.00     18.25 o 
   3   9   1      359.32      365.41     10.18 o 
   4   9   1      355.20      331.92      9.87 o 
   5   9   1       10.94        2.67     13.34 o 
   6   9   1        0.16        8.54     13.34 o 
   7   9   1       51.38       57.08     14.40 o 
   8   9   1       30.13       24.54     14.40 o 
   9   9   1      254.05      218.73     18.67 o 
  10   9   1       54.92       45.35     15.47 o 
  11   9   1       22.24       29.87     16.00 o 
  12   9   1        4.37        8.54     16.00 o 
  13   9   1       15.31        0.53     17.07 o 
  14   9   1        6.23       18.14     18.14 o 
 -13  10   1      411.88      472.13     25.61 o 
 -12  10   1      882.49      894.11     30.94 o 
 -11  10   1       87.47       83.76     17.07 o 
 -10  10   1      300.61      323.82     21.34 o 
  -9  10   1      114.81      116.30     17.07 o 
  -8  10   1        0.06        0.00     14.94 o 
  -7  10   1        1.20        2.67     14.40 o 
  -6  10   1      607.07      598.03     25.07 o 
  -5  10   1      310.05      286.26     12.43 o 
  -4  10   1      765.77      792.45     25.07 o 
  -3  10   1      466.59      447.65     12.97 o 
  -2  10   1      106.62       96.41      7.55 o 
  -1  10   1        0.66        0.00      5.95 o 
   0  10   1       96.72       98.63      7.38 o 
   1  10   1      131.38      128.31      8.00 o 
   2  10   1       76.79       80.97      7.54 o 
   3  10   1       79.19       77.25      9.66 o 
   4  10   1      246.78      226.48      9.17 o 
   5  10   1        8.51        6.94     13.34 o 
   6  10   1     1045.68      964.53     28.81 o 
   7  10   1      198.07      228.33     19.21 o 
   8  10   1       96.37       89.62     16.00 o 
   9  10   1       29.18       55.48     15.47 o 
  10  10   1      285.04      285.94     21.34 o 
  11  10   1        6.56       18.14     16.00 o 
  12  10   1      137.59      146.71     18.67 o 
 -10  11   1        3.81       14.40     15.47 o 
  -9  11   1        1.96        1.60     16.00 o 
  -8  11   1       47.66       53.35     16.00 o 
  -7  11   1      168.02      162.18     18.67 o 
  -6  11   1      236.37      232.60     19.74 o 
  -5  11   1      533.90      521.21     24.01 o 
  -4  11   1      146.72      155.24     17.60 o 
  -3  11   1      159.24      132.30     16.54 o 
  -2  11   1        3.58       12.17      9.10 o 
  -1  11   1      138.91      128.63     10.71 o 
   0  11   1        8.06        1.08      9.24 o 
   1  11   1      173.20      164.85     11.69 o 
   2  11   1      156.93      152.80      8.84 o 
   3  11   1       36.24       42.38      8.24 o 
   4  11   1      110.58      102.72      8.17 o 
   5  11   1       22.30        7.47     14.94 o 
   6  11   1       18.38        4.27     14.94 o 
   7  11   1       58.43       54.41     16.54 o 
   8  11   1        8.31        5.33     15.47 o 
   9  11   1        0.11       19.74     16.00 o 
  10  11   1      184.46      223.53     21.34 o 
  -7  12   1        4.38       25.07     17.60 o 
  -6  12   1      251.16      297.68     22.41 o 
  -5  12   1      107.93      123.77     18.67 o 
  -4  12   1      214.57      251.27     20.81 o 
  -3  12   1      246.62      280.08     21.87 o 
  -2  12   1      687.80      678.05     27.21 o 
  -1  12   1      545.69      547.61     17.51 o 
   0  12   1      210.18      206.80     16.54 o 
   1  12   1        0.02        0.00     10.37 o 
   2  12   1      222.58      196.94     13.76 o 
   3  12   1      334.86      319.21     16.54 o 
   4  12   1       29.78       40.54     17.07 o 
   5  12   1       15.33        2.13     17.07 o 
   6  12   1        6.60        6.40     16.54 o 
   7  12   1       75.38       41.61     17.07 o 
 -20   0   2     2255.73     2220.74    117.37 o 
 -19   0   2        1.52       90.16     18.14 o 
 -18   0   2      660.02      693.52     25.07 o 
 -17   0   2      246.57      283.28     17.60 o 
 -16   0   2     3913.01     3885.33     49.61 o 
 -15   0   2     2845.81     3034.43     42.68 o 
 -14   0   2     3406.98     3310.77     43.21 o 
 -13   0   2     5043.49     5078.19     50.15 o 
 -12   0   2     4976.31     4872.80     47.48 o 
 -11   0   2      874.17      827.43     20.27 o 
 -10   0   2      666.87      696.73     23.21 o 
  -9   0   2       54.33       37.62      3.25 o 
  -8   0   2     5472.69     5396.46     22.47 o 
  -7   0   2     8816.08     8449.14     34.10 o 
  -6   0   2    15064.46    15704.96     37.88 o 
  -5   0   2      455.19      476.62      6.24 o 
  -4   0   2    35678.18    36737.85    129.94 o 
  -3   0   2     5835.83     6115.27     29.34 o 
  -2   0   2     8779.25     8927.24     33.61 o 
  -1   0   2    29180.69    28841.35    143.24 o 
   0   0   2    24602.40    24300.85     33.15 o 
   1   0   2     2894.18     2866.80     25.61 o 
   2   0   2      816.26     1014.68     12.80 o 
   3   0   2      402.34      331.82      9.07 o 
   4   0   2       48.86       58.68      5.87 o 
   5   0   2    14947.51    15046.78     57.62 o 
   6   0   2     1316.36     1222.20     18.14 o 
   7   0   2        2.26        6.94      5.87 o 
   8   0   2      146.66      162.71      9.07 o 
   9   0   2     4200.94     4388.40     38.94 o 
  10   0   2       43.25       90.16      9.07 o 
  11   0   2      241.93      248.45      9.61 o 
  12   0   2     2367.81     2327.83     24.13 o 
  13   0   2     3935.20     3903.36     32.00 o 
  14   0   2      551.64      611.30     15.25 o 
  15   0   2      991.90      991.64     18.82 o 
  16   0   2       29.19       39.52      9.34 o 
  17   0   2      416.19      452.92     23.47 o 
  18   0   2        6.86       11.74     16.00 o 
  19   0   2      359.40      373.44     24.01 o 
 -20   1   2      907.05     1011.18     22.82 o 
 -19   1   2     2311.65     2456.09     32.43 o 
 -18   1   2      162.78      205.38     15.20 o 
 -17   1   2        2.71       10.05      6.72 o 
 -16   1   2     1442.35     1515.33     23.20 o 
 -15   1   2       66.06       75.50      9.81 o 
 -14   1   2       54.77       67.15     12.54 o 
 -13   1   2       28.24       48.40      8.30 o 
 -12   1   2     6288.86     6113.38     40.81 o 
 -11   1   2     3326.56     3150.49     41.04 o 
 -10   1   2        7.75        4.45      2.60 o 
  -9   1   2     2733.94     2574.28     14.16 o 
  -8   1   2    17618.43    17600.71     80.31 o 
  -7   1   2      165.01      143.71      4.37 o 
  -6   1   2     1937.29     1945.83      7.95 o 
  -5   1   2      295.95      324.52     11.17 o 
  -4   1   2    21137.62    22093.31     23.43 o 
  -3   1   2      286.43      316.52      4.74 o 
  -2   1   2     3150.36     3493.94     25.23 o 
  -1   1   2     3179.26     3075.68     26.26 o 
   0   1   2     3292.84     3223.53     12.84 o 
   1   1   2     3376.95     3216.16     12.11 o 
   2   1   2     3126.20     3207.29     27.66 o 
   3   1   2      757.20      764.43      8.86 o 
   4   1   2      944.47      882.44      9.99 o 
   5   1   2       10.72        9.60      3.77 o 
   6   1   2      114.53       72.73      8.00 o 
   7   1   2      271.43      341.16      6.45 o 
   8   1   2       25.92       29.36      3.89 o 
   9   1   2      369.63      364.81      7.69 o 
  10   1   2      994.41      970.37     11.80 o 
  11   1   2       35.60       36.71      5.62 o 
  12   1   2     1836.59     1904.63     17.75 o 
  13   1   2      732.11      744.15     12.60 o 
  14   1   2     1352.87     1324.08     14.43 o 
  15   1   2       13.23       15.40      6.21 o 
  16   1   2      216.20      203.80     10.13 o 
  17   1   2        7.34       16.20      7.96 o 
  18   1   2      819.23      861.78     29.07 o 
  19   1   2       61.63       69.06     13.01 o 
 -20   2   2       67.55       73.57     12.43 o 
 -19   2   2      323.34      330.34     15.45 o 
 -18   2   2      230.01      237.25     14.32 o 
 -17   2   2      437.41      518.48     15.65 o 
 -16   2   2       77.60       96.44     10.54 o 
 -15   2   2      370.22      446.42     13.94 o 
 -14   2   2     1066.27      988.33     16.15 o 
 -13   2   2        2.67        8.36      4.77 o 
 -12   2   2      648.47      685.42     11.17 o 
 -11   2   2     2974.84     2921.05     19.38 o 
 -10   2   2      142.01      150.81      4.59 o 
  -9   2   2     2870.86     2873.22     25.88 o 
  -8   2   2     1436.44     1488.38     10.73 o 
  -7   2   2       23.57       24.51      2.06 o 
  -6   2   2      186.46      162.33      3.10 o 
  -5   2   2     2821.73     2835.13     17.46 o 
  -4   2   2      615.92      644.78      5.16 o 
  -3   2   2      135.00      132.21      2.67 o 
  -2   2   2     8358.16     8616.26     34.94 o 
  -1   2   2      562.16      510.36      3.99 o 
   0   2   2     3943.75     3758.66     10.06 o 
   1   2   2      580.98      574.18      5.57 o 
   2   2   2     6493.63     6987.96     44.49 o 
   3   2   2    11694.56    11870.56    102.96 o 
   4   2   2       32.33       28.47      3.23 o 
   5   2   2      723.28      718.68      7.68 o 
   6   2   2      390.84      328.44      6.10 o 
   7   2   2      397.18      413.90      7.24 o 
   8   2   2      600.75      577.00      8.78 o 
   9   2   2      131.27      129.99      5.81 o 
  10   2   2      489.24      466.82      8.98 o 
  11   2   2     3360.90     3293.79     21.81 o 
  12   2   2       47.14       41.83      6.41 o 
  13   2   2       86.82       67.39      7.13 o 
  14   2   2      542.55      534.80     11.56 o 
  15   2   2      357.28      328.09     13.20 o 
  16   2   2        0.19        0.00      7.50 o 
  17   2   2        6.06        2.29      7.83 o 
  18   2   2      177.57      208.48     14.28 o 
  19   2   2      992.16     1095.80     40.54 o 
 -20   3   2      177.33      193.12     19.21 o 
 -19   3   2       55.15       72.02     17.60 o 
 -18   3   2     1587.42     1663.39     38.41 o 
 -17   3   2      969.63     1032.28     30.41 o 
 -16   3   2      213.06      206.46     17.60 o 
 -15   3   2     1116.49     1153.38     28.81 o 
 -14   3   2        1.57       27.21     12.80 o 
 -13   3   2     1777.88     1719.19     40.28 o 
 -12   3   2      425.68      423.86     11.01 o 
 -11   3   2      752.28      709.84     15.77 o 
 -10   3   2    10871.38    10088.53    122.05 o 
  -9   3   2       78.68       87.00      3.70 o 
  -8   3   2       24.73       41.86      2.82 o 
  -7   3   2     4782.71     4915.04     34.73 o 
  -6   3   2      463.32      476.06      5.17 o 
  -5   3   2       73.93       61.65      2.36 o 
  -4   3   2     1727.86     1800.92     11.69 o 
  -3   3   2     3674.88     3899.02     36.92 o 
  -2   3   2        4.85       28.40      2.17 o 
  -1   3   2     3937.96     3912.38     13.05 o 
   0   3   2      936.07     1061.11     13.59 o 
   1   3   2      620.80      759.76      6.39 o 
   2   3   2      144.26      114.87      3.21 o 
   3   3   2       13.02       17.58      2.17 o 
   4   3   2     1025.62      968.90     33.61 o 
   5   3   2      194.01      216.06      6.01 o 
   6   3   2     2962.98     2892.39     44.81 o 
   7   3   2     8699.36     8607.48     60.02 o 
   8   3   2     2486.91     2351.57     20.81 o 
   9   3   2      667.08      663.04      9.95 o 
  10   3   2     1563.73     1501.06     14.59 o 
  11   3   2       92.64       86.88      6.88 o 
  12   3   2     3391.41     3277.36     23.10 o 
  13   3   2        0.06        1.23      5.92 o 
  14   3   2      347.25      361.11     13.39 o 
  15   3   2     1998.16     1986.53     47.21 o 
  16   3   2       32.45       45.67     23.74 o 
  17   3   2      571.57      584.44     16.78 o 
  18   3   2      129.31      135.80     10.92 o 
  19   3   2       59.02       76.16     12.60 o 
 -19   4   2      155.13      167.51     19.21 o 
 -18   4   2        0.05       10.14     14.94 o 
 -17   4   2      860.07      947.99     29.87 o 
 -16   4   2     1643.26     1763.68     36.81 o 
 -15   4   2      466.09      461.46     21.87 o 
 -14   4   2     4852.30     4784.44    149.11 o 
 -13   4   2      159.97      182.41     11.74 o 
 -12   4   2      245.65      241.62      9.99 o 
 -11   4   2     6458.09     6456.17     50.68 o 
 -10   4   2      888.82      943.56     24.81 o 
  -9   4   2     2546.96     2252.53     41.88 o 
  -8   4   2        0.11       17.26      6.40 o 
  -7   4   2     3073.44     3057.68     39.12 o 
  -6   4   2     7015.97     6638.25    127.13 o 
  -5   4   2       62.82       77.69      2.11 o 
  -4   4   2     3518.33     3509.66     28.13 o 
  -3   4   2     1796.82     1817.08     23.15 o 
  -2   4   2     4672.64     4857.08     18.80 o 
  -1   4   2       21.58       47.11      6.01 o 
   0   4   2     3683.78     3957.80     14.68 o 
   1   4   2     2878.33     3154.56     19.78 o 
   2   4   2      660.46      783.98      7.22 o 
   3   4   2     1640.05     1631.14     10.10 o 
   4   4   2        2.28        5.83      4.61 o 
   5   4   2     3638.41     3937.61     37.34 o 
   6   4   2      571.13      659.91     17.60 o 
   7   4   2      283.05      278.48     13.87 o 
   8   4   2      162.19      131.13      7.43 o 
   9   4   2      116.56      108.09      5.99 o 
  10   4   2      977.06      956.17     12.35 o 
  11   4   2     2651.36     2517.61     23.57 o 
  12   4   2      491.94      464.54     10.56 o 
  13   4   2       13.59       14.53      8.05 o 
  14   4   2      179.22      173.61     10.86 o 
  15   4   2      436.09      430.72     22.67 o 
  16   4   2     1223.02     1216.81     33.88 o 
  17   4   2      412.41      380.29     18.41 o 
  18   4   2      266.82      325.47     15.07 o 
 -19   5   2       21.90       11.20     16.00 o 
 -18   5   2      393.63      426.25     24.54 o 
 -17   5   2       41.58       59.75     16.54 o 
 -16   5   2      212.47      212.32     18.14 o 
 -15   5   2      455.07      452.43     15.20 o 
 -14   5   2      109.07      103.61      9.86 o 
 -13   5   2     1921.38     1877.31     32.01 o 
 -12   5   2       18.26       27.74     10.67 o 
 -11   5   2      103.37      110.43     12.27 o 
 -10   5   2     4604.28     4521.24     43.75 o 
  -9   5   2      547.47      556.42     16.54 o 
  -8   5   2      142.03      170.18     11.74 o 
  -7   5   2     3271.22     3179.29     98.96 o 
  -6   5   2     1670.08     1712.11     28.25 o 
  -5   5   2       50.64       32.01      2.52 o 
  -4   5   2     1095.31     1135.39     11.30 o 
  -3   5   2     7323.82     7554.88     38.29 o 
  -2   5   2     3061.82     3129.43     18.79 o 
  -1   5   2     1470.17     1620.36     11.50 o 
   0   5   2     6895.37     7247.20     50.36 o 
   1   5   2      410.94      365.79      6.24 o 
   2   5   2       16.17       19.13      1.77 o 
   3   5   2        0.01        2.83      2.27 o 
   4   5   2      239.52      261.98      5.54 o 
   5   5   2     1109.40     1128.72     15.25 o 
   6   5   2      237.07      199.52     12.27 o 
   7   5   2      612.68      618.84     18.67 o 
   8   5   2      359.28      329.16     16.00 o 
   9   5   2       81.84       82.16     12.80 o 
  10   5   2      258.15      244.87     18.94 o 
  11   5   2        5.11        2.36      7.81 o 
  12   5   2      404.47      396.08     12.81 o 
  13   5   2      769.51      703.13     25.07 o 
  14   5   2      242.18      245.40     19.21 o 
  15   5   2      458.00      449.72     22.94 o 
  16   5   2     1074.57     1080.30     32.01 o 
  17   5   2      206.22      206.99     21.34 o 
  18   5   2      112.83      114.16     19.21 o 
 -18   6   2       84.49       87.49     18.14 o 
 -17   6   2      403.44      383.04     22.94 o 
 -16   6   2       21.71       32.54     14.40 o 
 -15   6   2      722.95      720.02     17.09 o 
 -14   6   2        6.30       14.40     11.74 o 
 -13   6   2      246.12      245.40     16.00 o 
 -12   6   2     1082.16     1059.49     25.61 o 
 -11   6   2      115.24       94.43     12.80 o 
 -10   6   2       70.65       74.15     11.74 o 
  -9   6   2      686.74      646.04     20.27 o 
  -8   6   2     1664.15     1674.06     28.27 o 
  -7   6   2       86.65      118.43     12.27 o 
  -6   6   2     3799.79     3859.47     33.61 o 
  -5   6   2      549.52      580.41      8.30 o 
  -4   6   2      472.05      495.96      7.39 o 
  -3   6   2      356.01      325.94      5.63 o 
  -2   6   2      407.60      409.72      5.44 o 
  -1   6   2      495.12      598.15      6.03 o 
   0   6   2       11.45       13.69      3.70 o 
   1   6   2     4658.38     4671.93     46.28 o 
   2   6   2     7845.20     7915.08     30.59 o 
   3   6   2     2178.74     2150.11     17.69 o 
   4   6   2     2919.29     2671.06     23.56 o 
   5   6   2      897.40      890.34     14.87 o 
   6   6   2       89.13       83.76     12.27 o 
   7   6   2       90.91       95.49     12.80 o 
   8   6   2      326.01      324.36     17.07 o 
   9   6   2     3286.15     3195.01     43.21 o 
  10   6   2     7573.85     7280.93     65.62 o 
  11   6   2      647.90      612.59     15.25 o 
  12   6   2     2200.84     2145.65     39.48 o 
  13   6   2      488.58      527.08     24.01 o 
  14   6   2       11.74       16.54     15.47 o 
  15   6   2     1109.53     1082.96     32.54 o 
  16   6   2      103.49      132.84     19.21 o 
  17   6   2      610.27      609.23     28.81 o 
 -17   7   2      250.19      260.87     21.34 o 
 -16   7   2     1480.06     1520.36     25.44 o 
 -15   7   2       23.36       40.54     14.94 o 
 -14   7   2       16.34       16.54     12.27 o 
 -13   7   2      308.95      304.08     18.14 o 
 -12   7   2      882.73      899.98     26.14 o 
 -11   7   2      842.10      846.63     24.54 o 
 -10   7   2       54.40       54.41     12.27 o 
  -9   7   2     1066.42     1150.71     26.67 o 
  -8   7   2      965.82      958.13     24.01 o 
  -7   7   2     2034.18     1952.53     32.01 o 
  -6   7   2      106.54      131.24     13.34 o 
  -5   7   2      321.33      328.09     15.47 o 
  -4   7   2      308.62      290.09      5.92 o 
  -3   7   2     1036.14     1009.47     11.40 o 
  -2   7   2      993.98      951.01     11.91 o 
  -1   7   2      380.99      377.22     10.70 o 
   0   7   2     2594.47     2648.12     19.05 o 
   1   7   2     2272.51     2191.30     26.27 o 
   2   7   2       69.83       74.62      4.78 o 
   3   7   2        1.36        3.92      4.29 o 
   4   7   2      115.39      103.87      5.95 o 
   5   7   2     4456.84     4474.40     32.97 o 
   6   7   2     3839.08     3681.54     44.81 o 
   7   7   2     1359.21     1320.36     29.87 o 
   8   7   2     4499.78     4336.65     51.75 o 
   9   7   2     4511.63     4520.70     53.88 o 
  10   7   2        2.61       23.47     15.47 o 
  11   7   2       23.43       29.87     14.94 o 
  12   7   2      118.49      118.43     17.07 o 
  13   7   2      426.58      463.59     24.01 o 
  14   7   2     1294.25     1247.27     34.68 o 
  15   7   2      416.83      412.38     24.54 o 
  16   7   2      855.85      952.26     32.54 o 
 -16   8   2      257.54      262.47     20.81 o 
 -15   8   2      234.32      253.40     19.74 o 
 -14   8   2      108.14      109.36     16.54 o 
 -13   8   2       79.44      101.89     16.00 o 
 -12   8   2     1348.17     1399.85     33.08 o 
 -11   8   2      671.38      668.45     24.54 o 
 -10   8   2       68.89       54.95     14.94 o 
  -9   8   2       85.04       69.89     13.87 o 
  -8   8   2      581.48      599.10     21.87 o 
  -7   8   2       21.55       19.21     12.27 o 
  -6   8   2      466.69      414.51     19.74 o 
  -5   8   2       10.67       18.95      6.45 o 
  -4   8   2      227.67      210.72     15.47 o 
  -3   8   2     1703.73     1589.00     19.81 o 
  -2   8   2      108.08      114.07      8.40 o 
  -1   8   2       21.13       23.81      8.80 o 
   0   8   2      859.29      916.84     12.93 o 
   1   8   2     2240.77     2228.32     33.58 o 
   2   8   2     2525.75     2543.59     25.08 o 
   3   8   2      398.92      385.95     12.22 o 
   4   8   2       76.80       64.67      8.43 o 
   5   8   2      951.89      919.69     17.14 o 
   6   8   2       19.66       28.27     13.34 o 
   7   8   2       96.97       99.23     14.94 o 
   8   8   2      397.43      426.25     21.34 o 
   9   8   2      863.41      837.03     27.74 o 
  10   8   2      944.30      909.05     29.34 o 
  11   8   2      164.13      150.97     18.14 o 
  12   8   2      242.12      249.13     20.81 o 
  13   8   2      444.74      458.79     24.54 o 
  14   8   2      134.19      109.90     19.21 o 
  15   8   2      212.48      259.80     23.47 o 
 -14   9   2       44.31       39.48     17.07 o 
 -13   9   2      133.66      124.30     18.67 o 
 -12   9   2       41.80       42.14     16.00 o 
 -11   9   2      172.28      141.37     18.14 o 
 -10   9   2       67.31       76.82     15.47 o 
  -9   9   2       25.06       24.54     14.40 o 
  -8   9   2       43.25       48.01     14.94 o 
  -7   9   2      882.57      805.55     26.67 o 
  -6   9   2      207.29      208.59     18.14 o 
  -5   9   2      766.88      717.53     24.54 o 
  -4   9   2       39.48       35.93      9.10 o 
  -3   9   2       52.74       52.30      9.24 o 
  -2   9   2      612.77      553.55     11.68 o 
  -1   9   2      562.79      591.04     17.84 o 
   0   9   2      372.98      406.12     10.67 o 
   1   9   2     3255.98     3168.89     23.92 o 
   2   9   2      462.46      480.56     11.37 o 
   3   9   2      648.93      659.62     15.95 o 
   4   9   2      804.02      757.11     16.55 o 
   5   9   2        2.47        7.17      7.56 o 
   6   9   2      303.31      288.61     18.14 o 
   7   9   2      884.34      902.11     27.21 o 
   8   9   2       13.44       12.27     13.87 o 
   9   9   2       42.80       50.15     16.00 o 
  10   9   2      392.53      428.92     23.47 o 
  11   9   2        0.04        2.67     16.00 o 
  12   9   2       16.08       16.54     17.60 o 
  13   9   2       18.89        3.73     18.14 o 
 -13  10   2      180.35      226.73     21.34 o 
 -12  10   2        1.67        4.80     14.94 o 
 -11  10   2      288.17      266.21     21.34 o 
 -10  10   2       22.41       35.21     16.00 o 
  -9  10   2      391.93      369.17     22.94 o 
  -8  10   2      417.68      472.66     24.01 o 
  -7  10   2      314.17      385.71     22.41 o 
  -6  10   2     1344.61     1343.30     33.08 o 
  -5  10   2     1073.22     1120.05     20.91 o 
  -4  10   2      149.43      155.60     11.50 o 
  -3  10   2      580.07      524.03     15.25 o 
  -2  10   2       18.78       15.67      6.93 o 
  -1  10   2        4.63        4.95      6.08 o 
   0  10   2      104.22       95.41      7.58 o 
   1  10   2       50.01       58.83      7.59 o 
   2  10   2      278.08      282.68     10.14 o 
   3  10   2     1741.59     1798.73     24.86 o 
   4  10   2      596.40      658.38     25.34 o 
   5  10   2      101.67       98.20     10.25 o 
   6  10   2      960.05     1038.68     29.87 o 
   7  10   2       46.06       82.16     16.54 o 
   8  10   2      855.54      887.18     29.34 o 
   9  10   2      442.16      416.65     24.01 o 
  10  10   2      278.17      307.28     22.94 o 
  11  10   2     2048.75     2255.02     46.95 o 
  12  10   2      640.10      696.19     31.48 o 
 -10  11   2      336.76      365.97     23.47 o 
  -9  11   2       82.03       70.95     16.54 o 
  -8  11   2        2.53       16.00     16.00 o 
  -7  11   2      375.98      369.90     15.03 o 
  -6  11   2      172.80      187.51     18.67 o 
  -5  11   2      384.86      402.01     16.54 o 
  -4  11   2      302.58      277.26     13.52 o 
  -3  11   2       79.27       56.42     10.25 o 
  -2  11   2      108.09      104.76     18.94 o 
  -1  11   2      932.54      941.99     16.41 o 
   0  11   2       82.00       88.88      8.90 o 
   1  11   2       69.33       75.20      8.49 o 
   2  11   2      639.95      626.59     14.16 o 
   3  11   2        0.14        7.57     11.20 o 
   4  11   2      521.55      524.94     20.81 o 
   5  11   2       81.24       83.76     17.60 o 
   6  11   2      648.18      702.59     27.74 o 
   7  11   2     2440.51     2631.65     48.01 o 
   8  11   2      294.48      370.23     24.54 o 
   9  11   2       11.43       57.62     19.21 o 
  -7  12   2      222.53      203.79     21.34 o 
  -6  12   2       68.45       50.68     16.54 o 
  -5  12   2      679.98      722.33     29.87 o 
  -4  12   2       44.69       33.61     17.07 o 
  -3  12   2        1.87       18.14     16.00 o 
  -2  12   2      463.42      457.19     25.07 o 
  -1  12   2       36.85       43.75     17.07 o 
   0  12   2      479.85      468.59     13.59 o 
   1  12   2       10.43        0.71      8.54 o 
   2  12   2       27.68       26.55      8.49 o 
   3  12   2      582.27      574.53     17.84 o 
   4  12   2      141.25      137.64     12.15 o 
   5  12   2        8.10        0.00     16.00 o 
   6  12   2      356.07      307.82     23.47 o 
 -20   1   3      980.59      984.50     22.82 o 
 -19   1   3      115.38      120.60      9.80 o 
 -18   1   3       49.36       47.83      7.57 o 
 -17   1   3      248.05      257.05      8.56 o 
 -16   1   3        6.92        5.00      5.29 o 
 -15   1   3       51.19       44.62      5.37 o 
 -14   1   3        0.19        0.00      4.46 o 
 -13   1   3      345.54      320.32      7.62 o 
 -12   1   3        2.45        1.34      3.90 o 
 -11   1   3       27.22       23.84      3.87 o 
 -10   1   3      412.29      421.55      7.88 o 
  -9   1   3     2787.13     2902.99     23.92 o 
  -8   1   3     2536.53     2627.53     18.75 o 
  -7   1   3     2268.10     2294.29     16.75 o 
  -6   1   3        2.22        5.09      1.74 o 
  -5   1   3     5302.84     5280.26     31.15 o 
  -4   1   3     2054.93     1909.60      9.20 o 
  -3   1   3     9806.06    10128.94     38.92 o 
  -2   1   3     3529.53     3665.39     16.04 o 
  -1   1   3        3.87        4.79      1.56 o 
   0   1   3      205.25      196.19      2.81 o 
   1   1   3      416.94      462.51      6.39 o 
   2   1   3     5198.18     5331.36     15.90 o 
   3   1   3     3078.69     2986.57     14.70 o 
   4   1   3     8473.06     8569.25    160.31 o 
   5   1   3    11822.26    11756.16     41.11 o 
   6   1   3      841.37      769.40     18.41 o 
   7   1   3     3527.73     3651.63     33.34 o 
   8   1   3      520.82      506.70     25.61 o 
   9   1   3      786.85      752.42     13.39 o 
  10   1   3       55.98       57.01      5.64 o 
  11   1   3      690.09      685.67     11.79 o 
  12   1   3      547.08      539.41     13.34 o 
  13   1   3      520.11      494.15     14.17 o 
  14   1   3      577.43      549.67     12.20 o 
  15   1   3       88.95       90.64      7.18 o 
  16   1   3        0.47        2.66      6.43 o 
  17   1   3        0.42        0.00      8.49 o 
  18   1   3      246.55      246.16     12.17 o 
  19   1   3       17.16       19.08     11.88 o 
 -20   2   3       14.55        8.72     10.10 o 
 -19   2   3       51.12       39.53      9.79 o 
 -18   2   3      146.01      121.27     11.62 o 
 -17   2   3      744.71      719.55     17.89 o 
 -16   2   3      279.34      266.44     26.41 o 
 -15   2   3      246.98      216.35     15.20 o 
 -14   2   3       91.65       93.12      6.61 o 
 -13   2   3       55.52       44.26      5.41 o 
 -12   2   3      185.12      198.91      6.75 o 
 -11   2   3      782.23      758.63     10.66 o 
 -10   2   3      647.76      580.08      8.93 o 
  -9   2   3      261.15      245.33      6.03 o 
  -8   2   3     1068.16      944.08      9.41 o 
  -7   2   3     2683.23     2650.81     10.66 o 
  -6   2   3      210.09      200.12      4.74 o 
  -5   2   3      267.79      291.10      4.60 o 
  -4   2   3      828.29      851.29      5.71 o 
  -3   2   3     2458.33     2531.91     11.37 o 
  -2   2   3     4999.55     4925.33     15.66 o 
  -1   2   3     6486.49     6600.54     28.08 o 
   0   2   3    27212.52    28496.41     52.38 o 
   1   2   3    16557.65    16837.53     28.68 o 
   2   2   3     1810.55     1672.47     10.93 o 
   3   2   3     2628.61     2676.45     14.06 o 
   4   2   3     2216.55     2350.82     15.30 o 
   5   2   3      799.08      733.16      8.39 o 
   6   2   3     2424.28     2426.24     18.49 o 
   7   2   3     5321.67     5195.65     27.72 o 
   8   2   3     9033.11     9020.76     41.24 o 
   9   2   3     2050.11     1933.51     24.10 o 
  10   2   3      960.83      911.93     12.46 o 
  11   2   3     2237.03     2187.44     19.12 o 
  12   2   3     1003.90      960.13     14.12 o 
  13   2   3      224.65      232.28      9.61 o 
  14   2   3        9.64       18.78      7.11 o 
  15   2   3      768.49      772.41     14.55 o 
  16   2   3      245.64      230.70     13.01 o 
  17   2   3      110.97      113.69      9.90 o 
  18   2   3       24.39       19.12      8.90 o 
  19   2   3       25.90       12.94      9.29 o 
 -20   3   3       38.38       24.43     10.92 o 
 -19   3   3        0.70        0.00      9.19 o 
 -18   3   3        0.00        0.79      9.41 o 
 -17   3   3       79.11       59.52      9.99 o 
 -16   3   3       41.17       54.77      9.61 o 
 -15   3   3     1615.62     1587.05     64.02 o 
 -14   3   3      390.56      368.01     12.80 o 
 -13   3   3      290.66      290.12     13.60 o 
 -12   3   3      276.21      261.68     10.56 o 
 -11   3   3     1330.17     1267.36     11.31 o 
 -10   3   3       92.15       79.67      3.65 o 
  -9   3   3      137.48      125.71      3.76 o 
  -8   3   3      438.64      460.33      5.61 o 
  -7   3   3     1193.11     1166.03      7.47 o 
  -6   3   3     1821.91     1840.57     12.69 o 
  -5   3   3     2830.59     2835.38     21.33 o 
  -4   3   3     5377.27     5483.45     17.09 o 
  -3   3   3      636.76      567.07      4.24 o 
  -2   3   3     1170.04     1224.73      8.71 o 
  -1   3   3       43.80       35.64      2.19 o 
   0   3   3       64.91       85.40      2.56 o 
   1   3   3      697.20      674.60      6.44 o 
   2   3   3     4438.93     4775.90     39.40 o 
   3   3   3       30.24       17.15      2.71 o 
   4   3   3     2214.34     2083.97     16.17 o 
   5   3   3     3870.13     3733.52     20.42 o 
   6   3   3     3663.75     3643.14     25.62 o 
   7   3   3     3029.56     3055.74     42.63 o 
   8   3   3      577.74      556.99      9.17 o 
   9   3   3      884.03      870.26     11.43 o 
  10   3   3       35.28       45.64     10.26 o 
  11   3   3        3.31        4.91      6.12 o 
  12   3   3     2521.17     2536.87     26.87 o 
  13   3   3      174.75      173.10      8.35 o 
  14   3   3      814.56      821.27     14.09 o 
  15   3   3      572.35      601.17     13.39 o 
  16   3   3        1.72        3.20     13.87 o 
  17   3   3      103.65      104.56     17.60 o 
  18   3   3        2.83        0.00     11.12 o 
 -19   4   3      310.65      295.21     23.47 o 
 -18   4   3      625.27      658.14     33.34 o 
 -17   4   3      456.30      485.18     16.03 o 
 -16   4   3     1564.31     1527.88     34.68 o 
 -15   4   3      577.25      522.81     21.87 o 
 -14   4   3       16.96       16.54     12.27 o 
 -13   4   3       73.75       86.42     12.80 o 
 -12   4   3      655.53      645.36     14.94 o 
 -11   4   3     1162.99     1096.87     13.49 o 
 -10   4   3     1639.86     1612.57     15.34 o 
  -9   4   3      741.04      668.42      8.51 o 
  -8   4   3       62.24       69.47      3.00 o 
  -7   4   3        9.30        6.92      2.28 o 
  -6   4   3      295.59      294.40      5.03 o 
  -5   4   3       24.23       22.74      2.87 o 
  -4   4   3      205.06      209.17      3.43 o 
  -3   4   3        6.70       15.32      1.47 o 
  -2   4   3       59.52       76.78      2.04 o 
  -1   4   3       50.66       79.75      2.64 o 
   0   4   3      475.75      531.74      8.42 o 
   1   4   3      482.59      506.49      5.97 o 
   2   4   3       11.55       19.23      2.53 o 
   3   4   3      386.52      384.46      6.75 o 
   4   4   3      937.52     1024.76     17.87 o 
   5   4   3      872.97      921.20     13.73 o 
   6   4   3       61.94       52.28      9.60 o 
   7   4   3      185.28      172.50      6.79 o 
   8   4   3       51.73       58.40      5.14 o 
   9   4   3      490.98      494.69     12.60 o 
  10   4   3      830.43      853.17     16.10 o 
  11   4   3      809.04      830.30     18.41 o 
  12   4   3     3299.47     3286.72     30.98 o 
  13   4   3        8.60       18.19      9.34 o 
  14   4   3        0.06        0.00      9.23 o 
  15   4   3      427.51      420.92     23.47 o 
  16   4   3      573.82      622.04     26.67 o 
  17   4   3        0.64        0.00     15.47 o 
  18   4   3      174.69      198.45     20.81 o 
 -18   5   3      136.78      134.69     12.81 o 
 -17   5   3       39.35       44.64     14.67 o 
 -16   5   3      616.77      671.12     25.07 o 
 -15   5   3      182.02      179.78     15.47 o 
 -14   5   3     2052.51     2099.24     36.81 o 
 -13   5   3     1129.39     1108.80     18.27 o 
 -12   5   3      271.99      265.35     10.54 o 
 -11   5   3      110.25       94.97      6.67 o 
 -10   5   3        6.17        2.40      6.04 o 
  -9   5   3      143.63      153.79      7.89 o 
  -8   5   3       91.80       90.69      6.79 o 
  -7   5   3       58.23       65.37      6.22 o 
  -6   5   3      135.88      146.93      7.14 o 
  -5   5   3       54.85       72.20      3.33 o 
  -4   5   3     3536.58     3403.75     46.82 o 
  -3   5   3      596.64      621.34      7.03 o 
  -2   5   3     1177.18     1123.97     24.18 o 
  -1   5   3     1370.46     1504.94     14.09 o 
   0   5   3     1080.90     1207.21      8.50 o 
   1   5   3      100.87      152.99      4.77 o 
   2   5   3     1790.50     1814.94     19.72 o 
   3   5   3     4767.94     4850.74     66.95 o 
   4   5   3     4342.84     4201.97    101.09 o 
   5   5   3     2018.61     1901.84     20.36 o 
   6   5   3      360.49      361.17     15.47 o 
   7   5   3      210.45      212.32     13.87 o 
   8   5   3       65.04       62.42     12.80 o 
   9   5   3      181.45      183.31     10.00 o 
  10   5   3      907.00      887.59     17.24 o 
  11   5   3        0.15        2.57      8.81 o 
  12   5   3      834.35      824.76     17.77 o 
  13   5   3       59.50       68.17     10.00 o 
  14   5   3      788.23      800.22     28.27 o 
  15   5   3      181.62      169.65     19.74 o 
  16   5   3      153.26      138.17     20.27 o 
  17   5   3        9.26       10.14     17.60 o 
 -18   6   3      126.54      129.36     12.26 o 
 -17   6   3      560.82      552.72     20.01 o 
 -16   6   3      399.10      463.06     22.41 o 
 -15   6   3        6.85        7.47     11.74 o 
 -14   6   3       12.52       18.41      7.92 o 
 -13   6   3       23.21       13.01      7.35 o 
 -12   6   3      113.75      103.49     12.80 o 
 -11   6   3        1.92        0.00      7.54 o 
 -10   6   3      812.72      761.44     15.65 o 
  -9   6   3      503.63      462.52     12.81 o 
  -8   6   3     1920.01     1905.84     58.68 o 
  -7   6   3      809.21      825.57     14.81 o 
  -6   6   3        7.79       13.47      5.90 o 
  -5   6   3       62.12       50.08      4.60 o 
  -4   6   3      165.88      156.95      5.75 o 
  -3   6   3       11.66       19.64      3.30 o 
  -2   6   3     1002.84      982.84     13.71 o 
  -1   6   3     1620.00     1598.41     11.83 o 
   0   6   3     1168.48     1126.97     15.71 o 
   1   6   3      884.62      836.90     14.99 o 
   2   6   3     1700.51     1702.80     18.63 o 
   3   6   3      315.79      326.86     10.37 o 
   4   6   3      282.49      307.29     17.34 o 
   5   6   3       46.73       40.10      7.67 o 
   6   6   3      250.31      231.00     15.47 o 
   7   6   3       83.09       57.62     12.80 o 
   8   6   3     1912.73     1854.91     34.14 o 
   9   6   3      526.10      490.27     22.41 o 
  10   6   3      135.49      114.43     10.77 o 
  11   6   3      650.06      642.91     16.48 o 
  12   6   3      789.52      797.25     17.92 o 
  13   6   3      286.85      287.55     20.27 o 
  14   6   3       29.82       11.74     16.54 o 
  15   6   3      131.20      106.70     18.67 o 
  16   6   3       46.44       41.61     18.14 o 
 -17   7   3        7.07        0.00     13.87 o 
 -16   7   3        3.39        0.00     13.87 o 
 -15   7   3        0.02        0.00      9.05 o 
 -14   7   3      285.87      282.08     12.81 o 
 -13   7   3       96.55       80.11      9.61 o 
 -12   7   3      488.78      421.77     26.41 o 
 -11   7   3       63.46       56.08      9.19 o 
 -10   7   3       69.32       54.81      8.27 o 
  -9   7   3      222.50      201.50     15.74 o 
  -8   7   3        0.18        0.00      7.29 o 
  -7   7   3      312.64      270.76     10.48 o 
  -6   7   3       95.40       95.24      7.74 o 
  -5   7   3       94.39       79.85      7.29 o 
  -4   7   3       91.71       78.58      6.61 o 
  -3   7   3       52.22       56.84      3.79 o 
  -2   7   3      121.15      114.84      6.50 o 
  -1   7   3      175.56      187.91      7.13 o 
   0   7   3       61.74       62.17      5.95 o 
   1   7   3       11.25       11.58      5.61 o 
   2   7   3       64.23       55.78      7.52 o 
   3   7   3      243.85      249.09     10.54 o 
   4   7   3      931.28      911.65     16.59 o 
   5   7   3       74.25       74.58      8.96 o 
   6   7   3      420.17      384.64     18.67 o 
   7   7   3       11.60       12.27     12.27 o 
   8   7   3      150.51      161.11     16.00 o 
   9   7   3      175.11      176.58     17.07 o 
  10   7   3        8.43       10.67     14.40 o 
  11   7   3      410.34      396.24     14.34 o 
  12   7   3       13.04       10.14     14.94 o 
  13   7   3      105.45       90.16     18.14 o 
  14   7   3       13.73        5.87     16.00 o 
  15   7   3      286.37      277.41     22.94 o 
 -16   8   3      547.41      484.93     25.61 o 
 -15   8   3      648.22      643.55     25.34 o 
 -14   8   3       28.32       25.91      9.99 o 
 -13   8   3       33.02       30.84      9.41 o 
 -12   8   3        3.80        2.57      8.18 o 
 -11   8   3      482.16      462.64     28.27 o 
 -10   8   3      127.74      140.79     10.77 o 
  -9   8   3      192.03      192.79     16.00 o 
  -8   8   3     1722.16     1711.88     74.69 o 
  -7   8   3      438.83      436.52     12.68 o 
  -6   8   3       95.28      101.19      8.29 o 
  -5   8   3       20.14       23.47     12.27 o 
  -4   8   3      452.91      463.59     19.74 o 
  -3   8   3      188.58      184.62     10.16 o 
  -2   8   3       30.84       28.80      5.80 o 
  -1   8   3        6.59        5.78      5.49 o 
   0   8   3      122.01      123.91      7.47 o 
   1   8   3     1839.58     1825.75     18.06 o 
   2   8   3      556.93      573.03     18.67 o 
   3   8   3        0.22        2.20      8.05 o 
   4   8   3     1039.29      978.41     18.06 o 
   5   8   3       38.69       48.96      8.81 o 
   6   8   3       12.71        7.47     12.27 o 
   7   8   3      428.59      385.71     19.74 o 
   8   8   3      225.64      247.00     18.67 o 
   9   8   3       69.55       51.21     14.94 o 
  10   8   3      112.74      120.57     17.60 o 
  11   8   3       10.97        4.27     15.47 o 
  12   8   3        4.25        0.00     16.54 o 
  13   8   3       44.70       35.21     17.60 o 
  14   8   3        0.61       11.74     18.14 o 
 -14   9   3     1429.54     1453.33     26.40 o 
 -13   9   3     1022.36      988.74     51.75 o 
 -12   9   3      474.09      454.35     23.21 o 
 -11   9   3       37.70       31.94      9.74 o 
 -10   9   3      314.93      312.46     20.01 o 
  -9   9   3       51.11       58.68      9.35 o 
  -8   9   3       71.67       51.75     14.94 o 
  -7   9   3      448.74      408.65     21.34 o 
  -6   9   3      198.98      221.93     18.14 o 
  -5   9   3      195.95      207.52     16.00 o 
  -4   9   3      113.93      112.82      9.61 o 
  -3   9   3     1152.45     1145.40     19.99 o 
  -2   9   3       34.57       50.99     17.87 o 
  -1   9   3       85.01       88.43      7.48 o 
   0   9   3        1.11        3.30      6.14 o 
   1   9   3       36.93       42.62      6.76 o 
   2   9   3        8.40        8.00      7.43 o 
   3   9   3       83.48       54.78      8.58 o 
   4   9   3      299.31      305.25     12.81 o 
   5   9   3      827.75      767.50     19.21 o 
   6   9   3       89.06       81.62     15.47 o 
   7   9   3       72.00       72.02     15.47 o 
   8   9   3       30.07       36.81     15.47 o 
   9   9   3      308.43      308.35     21.87 o 
  10   9   3        2.32        0.00     16.00 o 
  11   9   3        5.30        0.00     17.60 o 
  12   9   3       10.25        0.00     18.14 o 
  13   9   3       36.76       11.20     18.67 o 
 -12  10   3      407.77      402.81     22.14 o 
 -11  10   3      119.90      117.37     18.14 o 
 -10  10   3      432.06      424.65     24.01 o 
  -9  10   3       68.53       60.28     16.00 o 
  -8  10   3      233.29      244.87     20.27 o 
  -7  10   3       37.09       20.81     14.94 o 
  -6  10   3        5.38        0.00      9.79 o 
  -5  10   3       34.12       34.52     10.16 o 
  -4  10   3       42.21       26.66      9.61 o 
  -3  10   3      192.26      189.21     13.07 o 
  -2  10   3      299.32      294.39     13.39 o 
  -1  10   3      155.73      163.06     12.00 o 
   0  10   3        3.19       17.55      7.69 o 
   1  10   3      688.09      674.91     13.64 o 
   2  10   3      518.03      513.09     15.09 o 
   3  10   3      230.39      252.50     13.01 o 
   4  10   3       48.14       45.38     15.74 o 
   5  10   3      267.63      248.36     13.39 o 
   6  10   3        2.03        8.54     16.54 o 
   7  10   3      390.37      349.96     22.94 o 
   8  10   3        2.59        0.00     17.07 o 
   9  10   3       30.86       28.27     17.60 o 
  10  10   3      266.83      267.81     23.47 o 
  11  10   3      106.26      144.57     21.34 o 
 -10  11   3        8.58        0.00     16.54 o 
  -9  11   3        8.19       10.14     16.00 o 
  -8  11   3       82.65       60.82     17.07 o 
  -7  11   3      294.60      267.91     14.65 o 
  -6  11   3      317.64      299.49     15.07 o 
  -5  11   3      145.46      162.18     13.20 o 
  -4  11   3        5.51        0.00     10.56 o 
  -3  11   3      109.55      120.24     17.87 o 
  -2  11   3     1192.91     1214.51     22.93 o 
  -1  11   3      175.88      197.39     13.14 o 
   0  11   3      650.44      625.16     18.06 o 
   1  11   3       54.82       67.17      9.24 o 
   2  11   3       14.23       12.27     10.56 o 
   3  11   3      578.11      638.25     18.29 o 
   4  11   3      243.51      256.71     14.33 o 
   5  11   3      695.37      734.41     19.60 o 
   6  11   3      763.05      829.56     30.41 o 
   7  11   3       34.19       69.35     19.21 o 
   8  11   3        3.26        9.07     17.07 o 
  -6  12   3       68.31       62.37     11.84 o 
  -5  12   3       34.40       14.62     10.14 o 
  -4  12   3      149.81      146.55     12.98 o 
  -3  12   3      120.61       95.59     11.66 o 
  -2  12   3       68.35       75.43     14.67 o 
  -1  12   3      347.98      355.36     15.83 o 
   0  12   3      357.70      347.26     15.62 o 
   1  12   3       79.73       69.89     15.47 o 
   2  12   3      163.69      162.02     16.00 o 
   3  12   3      405.90      446.25     19.74 o 
   4  12   3       13.44       15.08     10.25 o 
 -20   0   4     1194.39     1217.38     50.95 o 
 -19   0   4       18.80       19.66     10.12 o 
 -18   0   4      376.36      322.35     13.29 o 
 -17   0   4      457.37      500.31     15.34 o 
 -16   0   4     1113.45     1022.59     29.61 o 
 -15   0   4      976.87      954.08     36.01 o 
 -14   0   4     1180.00     1169.75     24.27 o 
 -13   0   4     1552.38     1477.75     28.81 o 
 -12   0   4       22.99       14.62      6.38 o 
 -11   0   4     6005.67     5943.60     35.65 o 
 -10   0   4     4822.54     4631.67     42.68 o 
  -9   0   4     1540.16     1387.58     23.47 o 
  -8   0   4       25.17       14.40      6.40 o 
  -7   0   4     1281.15     1478.94     15.47 o 
  -6   0   4      563.86      635.87     12.00 o 
  -5   0   4    14858.45    16100.41     66.68 o 
  -4   0   4     2326.01     2431.99     17.51 o 
  -3   0   4      100.36       97.08      4.70 o 
  -2   0   4        2.35        7.29      2.43 o 
  -1   0   4     1113.27     1146.99      9.30 o 
   0   0   4        0.32        3.90      2.00 o 
   1   0   4     2314.44     2684.20     21.31 o 
   2   0   4    11468.61    12217.43     29.37 o 
   3   0   4      104.50      133.90      8.54 o 
   4   0   4    13657.11    14615.73     67.22 o 
   5   0   4      921.58     1116.57     20.27 o 
   6   0   4      368.91      339.29     13.34 o 
   7   0   4      207.08      273.14     12.80 o 
   8   0   4       38.36       29.34      9.07 o 
   9   0   4     3809.05     3950.41     43.21 o 
  10   0   4      232.96      233.66     15.47 o 
  11   0   4     3733.63     3771.70     45.88 o 
  12   0   4      388.18      389.44     18.67 o 
  13   0   4      347.75      341.43     18.67 o 
  14   0   4     3418.98     3436.90     57.62 o 
  15   0   4      728.95      747.14     18.67 o 
  16   0   4      398.33      450.30     16.41 o 
  17   0   4     3051.42     3303.19     42.14 o 
  18   0   4      288.94      313.60     16.03 o 
 -20   1   4       36.92       56.26     10.75 o 
 -19   1   4     1432.58     1445.67     60.82 o 
 -18   1   4       34.69       24.37      7.24 o 
 -17   1   4      282.58      237.48      9.61 o 
 -16   1   4      758.72      782.46     13.90 o 
 -15   1   4      837.00      730.31     16.09 o 
 -14   1   4      260.31      244.82      8.40 o 
 -13   1   4       12.30       15.44      5.09 o 
 -12   1   4      540.55      541.12     12.62 o 
 -11   1   4       13.37       23.05      4.69 o 
 -10   1   4      948.70      885.98     12.73 o 
  -9   1   4        9.85        8.10      3.61 o 
  -8   1   4       94.88       96.25      3.72 o 
  -7   1   4     2092.64     2113.40     16.40 o 
  -6   1   4      691.69      728.15      7.58 o 
  -5   1   4       18.04       28.09      2.94 o 
  -4   1   4      234.10      324.53      5.32 o 
  -3   1   4       30.13       52.67      2.32 o 
  -2   1   4       45.56       47.49      2.36 o 
  -1   1   4       10.23       10.08      1.99 o 
   0   1   4      435.10      495.74      4.63 o 
   1   1   4     2605.89     2673.90     12.31 o 
   2   1   4      134.98       98.14      3.84 o 
   3   1   4     1199.34     1246.77      9.26 o 
   4   1   4       48.81       53.63      5.66 o 
   5   1   4       35.71       52.13      5.66 o 
   6   1   4      454.73      386.25     10.40 o 
   7   1   4     1025.26      928.35     14.94 o 
   8   1   4      230.32      262.22      9.43 o 
   9   1   4        0.33        3.48      6.76 o 
  10   1   4     5283.09     5312.21     36.77 o 
  11   1   4      980.27      910.24     13.92 o 
  12   1   4      194.08      193.77      8.59 o 
  13   1   4      992.39     1022.70     15.59 o 
  14   1   4       61.31       57.97      8.08 o 
  15   1   4      805.03      800.89     15.29 o 
  16   1   4       75.64       80.95      8.13 o 
  17   1   4      530.98      581.06     13.19 o 
  18   1   4      773.71      812.10     22.98 o 
 -20   2   4      460.33      434.21     44.28 o 
 -19   2   4      481.72      501.14     16.78 o 
 -18   2   4      121.94      129.32     11.46 o 
 -17   2   4      890.06      894.52     42.41 o 
 -16   2   4       77.49       55.82      9.79 o 
 -15   2   4      553.21      524.77     11.29 o 
 -14   2   4        9.04        3.55      5.24 o 
 -13   2   4      203.94      172.92      7.03 o 
 -12   2   4      553.54      570.06     16.92 o 
 -11   2   4       59.48       53.02      4.94 o 
 -10   2   4     2243.88     2148.88     16.95 o 
  -9   2   4     1299.01     1224.03     21.19 o 
  -8   2   4     1223.28     1140.20     12.94 o 
  -7   2   4      197.14      226.01      4.73 o 
  -6   2   4       32.09       39.11      2.43 o 
  -5   2   4     1542.62     1519.32      8.48 o 
  -4   2   4      664.07      624.78      5.22 o 
  -3   2   4      542.96      538.62      5.42 o 
  -2   2   4     3225.13     3356.64     12.05 o 
  -1   2   4     4334.79     4585.30     29.87 o 
   0   2   4      274.06      358.89      4.15 o 
   1   2   4      215.24      208.84      6.01 o 
   2   2   4      117.10      102.07      4.06 o 
   3   2   4     2509.86     2514.36     15.25 o 
   4   2   4     3662.93     3889.68     20.14 o 
   5   2   4       18.05       23.86      5.28 o 
   6   2   4     1185.57     1080.05     15.45 o 
   7   2   4      491.70      520.81     11.03 o 
   8   2   4     1913.82     1889.86     23.08 o 
   9   2   4     2167.06     2211.83     18.27 o 
  10   2   4      716.79      719.45     12.02 o 
  11   2   4     1936.84     1900.43     20.58 o 
  12   2   4      128.18      115.62      7.86 o 
  13   2   4      104.10      105.10      7.97 o 
  14   2   4        2.40        0.00      9.87 o 
  15   2   4      131.71      123.06     11.46 o 
  16   2   4      116.35       97.91     12.05 o 
  17   2   4      497.33      483.10     17.73 o 
  18   2   4       21.24       24.99     11.68 o 
 -19   3   4       98.53      103.73     11.88 o 
 -18   3   4      957.28      965.02     45.08 o 
 -17   3   4      218.30      212.59     12.45 o 
 -16   3   4      285.03      290.83     13.34 o 
 -15   3   4      624.87      593.95     15.83 o 
 -14   3   4        3.87        1.33      7.92 o 
 -13   3   4      821.60      753.38     16.00 o 
 -12   3   4      133.71      116.69      6.36 o 
 -11   3   4       41.09       29.87      4.78 o 
 -10   3   4      281.72      276.35      5.97 o 
  -9   3   4     3325.03     3164.59     24.02 o 
  -8   3   4     4044.52     4050.65     28.26 o 
  -7   3   4      643.01      588.25     10.29 o 
  -6   3   4     4769.03     4870.12     20.81 o 
  -5   3   4     2725.67     2510.85     12.64 o 
  -4   3   4      224.99      241.90      3.63 o 
  -3   3   4     2859.19     3131.33     11.88 o 
  -2   3   4     2447.37     2923.00     13.44 o 
  -1   3   4    10085.43    10486.55     52.84 o 
   0   3   4     1889.84     1948.50     18.49 o 
   1   3   4       39.81       52.23      3.41 o 
   2   3   4     3181.24     3167.53     15.14 o 
   3   3   4     7198.11     7792.62     53.33 o 
   4   3   4       28.14       35.06      3.74 o 
   5   3   4       10.99       18.67      8.54 o 
   6   3   4       51.53       49.27      6.38 o 
   7   3   4      307.38      284.28      9.95 o 
   8   3   4        1.18        1.56      6.91 o 
   9   3   4     1794.95     1726.39     21.63 o 
  10   3   4      772.28      770.16     16.17 o 
  11   3   4        2.89       10.10      8.84 o 
  12   3   4     2852.91     2892.00     34.14 o 
  13   3   4      420.68      434.84     14.65 o 
  14   3   4      151.04      158.53     11.62 o 
  15   3   4       59.38       81.46     23.74 o 
  16   3   4     2499.89     2573.37     56.55 o 
  17   3   4      709.66      737.27     30.41 o 
 -19   4   4      312.09      330.04     17.07 o 
 -18   4   4      294.38      259.52     14.14 o 
 -17   4   4      179.57      179.83     11.84 o 
 -16   4   4       32.38       21.80      8.65 o 
 -15   4   4       27.32       24.43      8.48 o 
 -14   4   4     2134.14     2025.60     25.79 o 
 -13   4   4     2278.16     2213.53     25.79 o 
 -12   4   4     1131.62     1154.63     18.27 o 
 -11   4   4     1179.64     1178.16     14.21 o 
 -10   4   4      327.15      330.23      8.24 o 
  -9   4   4     1915.07     1814.15     21.33 o 
  -8   4   4       66.95       58.87      3.66 o 
  -7   4   4        6.07        6.21      2.67 o 
  -6   4   4       30.04       40.46      3.07 o 
  -5   4   4     2140.68     2085.15     14.55 o 
  -4   4   4     1421.05     1356.00      8.46 o 
  -3   4   4       78.13      108.10      2.39 o 
  -2   4   4     4654.13     4837.68     51.05 o 
  -1   4   4     2964.23     3169.00     21.29 o 
   0   4   4     1658.92     1725.30     11.73 o 
   1   4   4     1445.84     1557.15      9.03 o 
   2   4   4       29.81       23.99      3.54 o 
   3   4   4     2159.37     2092.31     14.84 o 
   4   4   4      299.41      285.98      6.32 o 
   5   4   4     1066.72      952.36     14.87 o 
   6   4   4      387.50      343.03     16.00 o 
   7   4   4      104.59       86.25      8.27 o 
   8   4   4      969.06      947.82     16.76 o 
   9   4   4      784.51      766.67     16.17 o 
  10   4   4      766.86      766.33     16.55 o 
  11   4   4        3.53        0.00      8.96 o 
  12   4   4     1428.62     1453.44     23.31 o 
  13   4   4     2606.64     2588.14     46.68 o 
  14   4   4        5.04        9.32     10.38 o 
  15   4   4      461.56      482.73     17.07 o 
  16   4   4     2593.02     2690.34     49.61 o 
  17   4   4       79.39      135.50     20.27 o 
 -18   5   4     1209.44     1268.43     48.55 o 
 -17   5   4       44.59       40.53      9.61 o 
 -16   5   4       12.47       18.94      9.05 o 
 -15   5   4      521.87      536.52     15.45 o 
 -14   5   4       37.69       34.70      8.48 o 
 -13   5   4       87.54       74.28      8.27 o 
 -12   5   4     1043.74      964.80     16.60 o 
 -11   5   4      174.84      188.46      8.27 o 
 -10   5   4     2627.10     2571.79     20.23 o 
  -9   5   4      437.64      471.10     11.84 o 
  -8   5   4       53.79       41.41      6.59 o 
  -7   5   4     2954.08     2846.14     31.21 o 
  -6   5   4      202.74      178.88      7.73 o 
  -5   5   4      222.49      243.04      6.04 o 
  -4   5   4     3464.30     3679.21     61.62 o 
  -3   5   4        7.20       11.49      3.68 o 
  -2   5   4      976.04      908.19      8.21 o 
  -1   5   4       76.63       62.19      6.23 o 
   0   5   4      410.66      415.31      7.37 o 
   1   5   4     2538.66     2529.00     18.43 o 
   2   5   4      115.25      124.07      5.11 o 
   3   5   4      382.00      413.36     10.75 o 
   4   5   4     2741.94     2694.25     51.48 o 
   5   5   4      987.25      990.89     16.21 o 
   6   5   4       89.55       97.09     13.34 o 
   7   5   4       40.73       48.01     12.27 o 
   8   5   4     1577.26     1570.56     32.01 o 
   9   5   4      904.82      835.13     17.47 o 
  10   5   4      217.99      217.44     12.80 o 
  11   5   4      128.67      136.81     16.80 o 
  12   5   4     3149.88     3215.76     33.47 o 
  13   5   4       89.41       94.96     11.77 o 
  14   5   4       23.49       23.48     11.01 o 
  15   5   4      272.93      304.08     22.94 o 
  16   5   4      168.06      181.92     20.81 o 
 -17   6   4      370.24      388.37     22.41 o 
 -16   6   4       37.41       44.81     14.94 o 
 -15   6   4       29.72       36.28     13.34 o 
 -14   6   4     1130.80     1078.70     30.41 o 
 -13   6   4      108.63      106.12      9.61 o 
 -12   6   4      244.22      248.70     13.34 o 
 -11   6   4     2304.76     2241.22     90.42 o 
 -10   6   4      886.90      881.25     29.87 o 
  -9   6   4      461.94      455.58     13.01 o 
  -8   6   4     3214.35     3226.47     54.68 o 
  -7   6   4      285.17      313.62     16.80 o 
  -6   6   4     2778.45     2765.18     59.22 o 
  -5   6   4      297.52      256.55     21.34 o 
  -4   6   4     4207.23     4326.21     52.55 o 
  -3   6   4     6238.97     5979.07    138.44 o 
  -2   6   4     3815.97     3811.41     33.12 o 
  -1   6   4     2215.18     2298.51     16.60 o 
   0   6   4     3421.34     3270.23     36.59 o 
   1   6   4       52.36       67.91      9.87 o 
   2   6   4      501.67      520.23     12.45 o 
   3   6   4      681.33      669.60     13.76 o 
   4   6   4     2353.56     2210.35     23.77 o 
   5   6   4     2724.05     2669.62     64.82 o 
   6   6   4      266.90      247.53     16.54 o 
   7   6   4        0.26        0.00     13.87 o 
   8   6   4     4928.09     4797.58     54.41 o 
   9   6   4        0.01       16.00     15.47 o 
  10   6   4      412.17      395.33     14.81 o 
  11   6   4      795.44      761.12     18.82 o 
  12   6   4      417.33      428.02     19.47 o 
  13   6   4        3.55       15.47     10.24 o 
  14   6   4     1061.73     1025.35     33.61 o 
  15   6   4       11.34       21.34     18.14 o 
 -16   7   4       39.62       30.94     14.94 o 
 -15   7   4      613.90      596.43     26.14 o 
 -14   7   4       15.97       20.27     12.80 o 
 -13   7   4       27.43       22.84      8.86 o 
 -12   7   4      519.03      497.77     14.90 o 
 -11   7   4      150.74      153.56     10.16 o 
 -10   7   4     2069.42     2126.44     59.48 o 
  -9   7   4     1587.46     1532.47     61.35 o 
  -8   7   4     1925.46     2000.73     68.82 o 
  -7   7   4     3123.41     2993.71     48.81 o 
  -6   7   4     1202.40     1149.22     62.68 o 
  -5   7   4     4223.40     4269.47    153.64 o 
  -4   7   4     3350.24     3290.87     86.42 o 
  -3   7   4       51.52       74.55      7.27 o 
  -2   7   4     2306.26     2236.03     58.95 o 
  -1   7   4     1121.26     1044.28     16.91 o 
   0   7   4     2873.52     2892.59     38.41 o 
   1   7   4     5713.91     5860.46     37.46 o 
   2   7   4     1417.56     1417.44     19.99 o 
   3   7   4      983.18      954.30     17.34 o 
   4   7   4     4725.02     4670.86     83.22 o 
   5   7   4       38.61       85.74      9.72 o 
   6   7   4     2255.16     2249.89     26.02 o 
   7   7   4       19.09       28.27     12.80 o 
   8   7   4       21.58       19.21     13.87 o 
   9   7   4      204.10      183.52     17.60 o 
  10   7   4      112.00      105.63     16.54 o 
  11   7   4      156.66      150.17     12.00 o 
  12   7   4      135.21      126.24     11.91 o 
  13   7   4      481.83      474.51     16.77 o 
  14   7   4       22.35       24.54     18.14 o 
 -15   8   4        5.18        6.40     14.40 o 
 -14   8   4      736.90      722.50     20.27 o 
 -13   8   4       12.93       25.04      9.35 o 
 -12   8   4        3.68       18.93      8.72 o 
 -11   8   4     1115.70     1130.08     53.35 o 
 -10   8   4        6.13        0.83      8.18 o 
  -9   8   4      214.50      211.89     15.47 o 
  -8   8   4      103.93      105.49      9.34 o 
  -7   8   4        1.99        2.16      6.61 o 
  -6   8   4      623.67      622.86     43.21 o 
  -5   8   4      485.00      441.19     19.74 o 
  -4   8   4      366.55      356.50     13.87 o 
  -3   8   4     1522.92     1459.06     21.87 o 
  -2   8   4      134.19      105.93     12.27 o 
  -1   8   4      671.97      674.22     12.16 o 
   0   8   4     1235.18     1228.17     18.98 o 
   1   8   4      133.92      133.01     10.19 o 
   2   8   4     1315.01     1249.08     20.18 o 
   3   8   4      137.24      148.37     10.16 o 
   4   8   4       41.78       36.90      8.65 o 
   5   8   4     1274.67     1252.02     20.74 o 
   6   8   4       56.94       50.90      9.34 o 
   7   8   4       11.99       21.87     13.87 o 
   8   8   4      392.44      380.90     21.34 o 
   9   8   4       22.91       15.47     14.94 o 
  10   8   4       79.19       73.09     17.07 o 
  11   8   4      139.73      148.09     12.76 o 
  12   8   4      108.12      106.04     12.18 o 
  13   8   4       25.18       13.87     18.67 o 
 -13   9   4      359.34      364.91     17.87 o 
 -12   9   4      413.65      415.37     15.95 o 
 -11   9   4      124.71      124.31     11.28 o 
 -10   9   4        1.64       16.13      8.72 o 
  -9   9   4      646.36      647.31     30.68 o 
  -8   9   4        0.59        6.40     13.34 o 
  -7   9   4       42.15       52.28     13.34 o 
  -6   9   4      537.41      608.70     22.94 o 
  -5   9   4      167.90      157.21     11.68 o 
  -4   9   4       54.69       41.29      9.43 o 
  -3   9   4      485.63      449.88     17.60 o 
  -2   9   4      176.41      164.46     17.07 o 
  -1   9   4      183.10      195.96     11.32 o 
   0   9   4     1548.22     1451.66     32.01 o 
   1   9   4       52.35       60.39      9.24 o 
   2   9   4       44.10       47.99      8.48 o 
   3   9   4      136.04      125.32     10.75 o 
   4   9   4       88.79       75.77      9.72 o 
   5   9   4      260.09      248.93     13.36 o 
   6   9   4      420.89      432.62     15.19 o 
   7   9   4     1007.74      938.39     30.41 o 
   8   9   4       12.51       11.20     16.54 o 
   9   9   4      385.65      347.83     23.47 o 
  10   9   4      249.19      200.05     21.34 o 
  11   9   4       66.39       33.08     19.21 o 
  12   9   4       52.47       42.14     19.74 o 
 -11  10   4      102.61      102.43     17.60 o 
 -10  10   4      414.93      503.07     24.54 o 
  -9  10   4      990.06     1026.41     32.01 o 
  -8  10   4       39.47       53.35     16.54 o 
  -7  10   4       66.93       88.56     16.54 o 
  -6  10   4        1.27       13.34     15.74 o 
  -5  10   4     1957.61     2080.10     30.94 o 
  -4  10   4     2122.07     2249.52     46.41 o 
  -3  10   4      630.72      624.61     18.11 o 
  -2  10   4      983.82     1061.87     21.49 o 
  -1  10   4     1182.91     1208.26     22.25 o 
   0  10   4      155.56      192.59     17.60 o 
   1  10   4       16.10       10.94      9.81 o 
   2  10   4       33.09       35.21      9.81 o 
   3  10   4      540.02      534.77     16.41 o 
   4  10   4       97.87      120.42     11.88 o 
   5  10   4        1.83        0.00     10.71 o 
   6  10   4      760.72      734.60     29.34 o 
   7  10   4      593.09      660.45     28.81 o 
   8  10   4       60.70       71.49     19.21 o 
   9  10   4       36.05       22.41     19.21 o 
  10  10   4      158.51      187.25     21.87 o 
  -9  11   4      889.53      929.32     33.08 o 
  -8  11   4      633.75      680.53     22.94 o 
  -7  11   4      132.76      142.65     14.14 o 
  -6  11   4      984.66     1148.64     83.49 o 
  -5  11   4      729.25      778.13     20.93 o 
  -4  11   4        1.97        3.31     14.40 o 
  -3  11   4       97.46       99.08     12.45 o 
  -2  11   4       70.50       88.66     17.34 o 
  -1  11   4     1308.63     1343.30     24.52 o 
   0  11   4      663.26      699.39     27.21 o 
   1  11   4       55.45       40.01     16.54 o 
   2  11   4     1159.71     1252.82     23.38 o 
   3  11   4     1060.81     1114.45     23.00 o 
   4  11   4        9.24        8.25     10.71 o 
   5  11   4       86.12       94.30     12.22 o 
   6  11   4       92.19       98.69     18.67 o 
   7  11   4      822.20      863.70     32.01 o 
  -3  12   4       31.44       19.94     10.92 o 
  -2  12   4      409.49      447.38     17.14 o 
  -1  12   4      123.06      143.51     18.67 o 
   0  12   4       39.51       30.94     14.40 o 
   1  12   4       40.87       39.48     16.00 o 
   2  12   4        2.47        0.00     14.40 o 
 -19   1   5      362.04      391.22     24.54 o 
 -18   1   5     1605.78     1574.01     24.48 o 
 -17   1   5      175.17      167.73      9.01 o 
 -16   1   5      121.42      113.55      7.92 o 
 -15   1   5      816.17      775.56     17.13 o 
 -14   1   5      673.56      650.89     12.31 o 
 -13   1   5       19.07       26.00      5.80 o 
 -12   1   5     2702.49     2599.33     25.82 o 
 -11   1   5     4011.34     3995.18     30.70 o 
 -10   1   5      838.00      775.26     13.94 o 
  -9   1   5     5416.70     5636.41     34.06 o 
  -8   1   5     1977.08     1971.35     41.34 o 
  -7   1   5      236.41      205.07      6.04 o 
  -6   1   5       25.29       32.34      3.89 o 
  -5   1   5       25.67       27.05      3.04 o 
  -4   1   5     2126.83     2023.98     14.93 o 
  -3   1   5     1368.84     1462.38      9.11 o 
  -2   1   5     2723.68     2784.85     13.84 o 
  -1   1   5      646.26      672.23      5.12 o 
   0   1   5        0.46        2.57      1.62 o 
   1   1   5      538.21      559.13      4.49 o 
   2   1   5       86.81      105.44      3.55 o 
   3   1   5      692.83      772.89      8.18 o 
   4   1   5      110.87       98.55      6.79 o 
   5   1   5      224.63      267.34      9.05 o 
   6   1   5     1184.74     1208.87     17.35 o 
   7   1   5     1156.36     1202.31     17.92 o 
   8   1   5      114.14       95.88      8.48 o 
   9   1   5        9.97        8.27      7.92 o 
  10   1   5       37.23       43.00      9.41 o 
  11   1   5        0.77       12.86      8.86 o 
  12   1   5      361.26      346.16     13.76 o 
  13   1   5      210.32      203.22     12.26 o 
  14   1   5      362.58      349.46     15.09 o 
  15   1   5      396.80      418.26     16.03 o 
  16   1   5      312.65      286.98     15.41 o 
  17   1   5      428.40      430.08     14.36 o 
 -19   2   5      118.40      127.49     11.68 o 
 -18   2   5      636.92      657.26     18.11 o 
 -17   2   5      473.54      519.90     15.84 o 
 -16   2   5      378.04      377.75     17.87 o 
 -15   2   5     2027.09     2005.42     24.13 o 
 -14   2   5     4536.69     4327.05     28.35 o 
 -13   2   5     4283.47     4175.79     26.93 o 
 -12   2   5     2250.51     2212.34     19.12 o 
 -11   2   5      274.15      269.68      8.08 o 
 -10   2   5     1765.99     1764.57     16.06 o 
  -9   2   5      822.05      775.88     10.80 o 
  -8   2   5     2354.73     2263.03     32.44 o 
  -7   2   5     4747.14     4526.01     22.85 o 
  -6   2   5     7040.46     7106.18     33.88 o 
  -5   2   5     5893.73     6133.63     42.93 o 
  -4   2   5     2962.37     3032.58     12.93 o 
  -3   2   5       10.99        0.00      2.31 o 
  -2   2   5      398.39      460.42      8.32 o 
  -1   2   5      888.20      930.10      7.08 o 
   0   2   5       33.73       27.90      2.64 o 
   1   2   5     2133.59     2294.79     11.77 o 
   2   2   5      622.14      535.95      8.08 o 
   3   2   5      334.14      377.82      6.36 o 
   4   2   5       10.89        9.98      4.07 o 
   5   2   5        3.57        5.16      5.84 o 
   6   2   5      123.22      140.64      8.48 o 
   7   2   5      588.49      578.10     13.76 o 
   8   2   5       10.46        3.12      7.35 o 
   9   2   5      143.25      134.37     10.16 o 
  10   2   5     1299.44     1231.19     20.74 o 
  11   2   5     1402.55     1410.77     22.22 o 
  12   2   5      325.76      324.53     13.67 o 
  13   2   5      299.57      299.96     14.28 o 
  14   2   5      295.93      291.57     14.65 o 
  15   2   5      166.72      157.91     16.54 o 
  16   2   5       34.92       10.76     11.62 o 
  17   2   5       53.84       47.17     11.84 o 
 -19   3   5      555.47      599.98     18.47 o 
 -18   3   5      400.13      447.41     22.67 o 
 -17   3   5      231.99      210.03     13.60 o 
 -16   3   5      264.90      260.48     12.05 o 
 -15   3   5       31.55       23.22      8.48 o 
 -14   3   5      686.85      683.70     16.00 o 
 -13   3   5      488.09      469.25     13.36 o 
 -12   3   5      780.07      772.38     12.15 o 
 -11   3   5     4023.57     3882.00     31.78 o 
 -10   3   5     1784.96     1737.84     15.99 o 
  -9   3   5       81.60       77.27      4.39 o 
  -8   3   5     1921.71     1885.89     11.46 o 
  -7   3   5      398.81      361.24      5.33 o 
  -6   3   5        6.16        9.91      5.10 o 
  -5   3   5      789.46      816.60      8.96 o 
  -4   3   5     4332.24     4513.83     24.38 o 
  -3   3   5      717.98      651.84      6.93 o 
  -2   3   5      606.02      551.28     11.36 o 
  -1   3   5      310.69      260.89      4.47 o 
   0   3   5     1667.42     1653.30     10.95 o 
   1   3   5      250.11      263.73      7.22 o 
   2   3   5        9.18       15.45      3.56 o 
   3   3   5       64.44       65.71      4.37 o 
   4   3   5      413.04      409.56      7.90 o 
   5   3   5        0.42        5.07      6.41 o 
   6   3   5      112.98      130.79      9.03 o 
   7   3   5        8.77        7.18      6.91 o 
   8   3   5     1016.29      997.89     17.89 o 
   9   3   5       67.80       66.50      9.57 o 
  10   3   5      500.13      481.93     15.25 o 
  11   3   5     1103.26     1101.57     31.21 o 
  12   3   5      455.07      418.55     15.62 o 
  13   3   5       16.60       14.10     10.71 o 
  14   3   5      113.26      114.00     12.15 o 
  15   3   5       31.78       18.02     11.09 o 
  16   3   5      156.32      136.66     13.29 o 
 -18   4   5      356.01      348.63     15.25 o 
 -17   4   5       25.63       43.20      9.57 o 
 -16   4   5        7.79        6.12      8.27 o 
 -15   4   5       48.35       54.77      9.24 o 
 -14   4   5       28.32       20.27     11.74 o 
 -13   4   5      114.76       94.43     13.34 o 
 -12   4   5      264.39      235.26     15.47 o 
 -11   4   5      233.87      218.73     14.40 o 
 -10   4   5     3182.88     2980.97     39.74 o 
  -9   4   5      234.09      246.17      7.98 o 
  -8   4   5      456.10      444.61      8.42 o 
  -7   4   5       26.18       23.56      4.00 o 
  -6   4   5        0.78        2.51      3.43 o 
  -5   4   5       10.19       10.41      3.43 o 
  -4   4   5        7.08       15.11      3.95 o 
  -3   4   5      534.84      526.61     10.16 o 
  -2   4   5       23.98       28.28      4.93 o 
  -1   4   5       83.54      111.22      5.10 o 
   0   4   5      199.13      194.97      5.71 o 
   1   4   5        0.87        7.81      4.10 o 
   2   4   5      311.87      271.07      6.82 o 
   3   4   5     1515.24     1453.52     13.86 o 
   4   4   5      672.51      684.01     10.18 o 
   5   4   5      680.38      659.23     13.67 o 
   6   4   5      513.00      497.73     13.36 o 
   7   4   5       22.75       18.61      8.05 o 
   8   4   5        2.05        0.06      8.72 o 
   9   4   5     1484.41     1446.09     22.22 o 
  10   4   5      193.72      179.11     12.43 o 
  11   4   5      247.69      259.16     13.56 o 
  12   4   5     2895.02     2966.18     33.14 o 
  13   4   5     1031.28     1061.03     22.22 o 
  14   4   5      656.03      630.83     18.98 o 
  15   4   5      248.35      248.17     15.11 o 
  16   4   5       43.89       37.21     11.77 o 
 -18   5   5        4.11        0.00     13.34 o 
 -17   5   5      393.91      379.30     21.87 o 
 -16   5   5      695.41      692.99     26.67 o 
 -15   5   5        4.41        4.27     12.27 o 
 -14   5   5        1.72        3.73     11.20 o 
 -13   5   5        3.48        9.60     10.67 o 
 -12   5   5        3.20        0.53      9.60 o 
 -11   5   5      472.05      445.46     19.74 o 
 -10   5   5     3147.51     3025.70     28.01 o 
  -9   5   5     1353.16     1343.93     30.14 o 
  -8   5   5      546.96      529.01     12.43 o 
  -7   5   5       18.51       18.94      6.04 o 
  -6   5   5        2.38        0.78      3.87 o 
  -5   5   5      642.85      648.92      9.81 o 
  -4   5   5       86.74       65.25      5.38 o 
  -3   5   5        0.26        5.77      4.10 o 
  -2   5   5     1338.60     1303.25     49.08 o 
  -1   5   5      150.75      179.99      6.10 o 
   0   5   5      305.36      324.37      7.44 o 
   1   5   5      112.21      103.41      5.41 o 
   2   5   5       25.69       32.41      4.59 o 
   3   5   5       89.95       78.78      7.73 o 
   4   5   5        7.77        4.97      6.91 o 
   5   5   5      435.02      425.66     12.53 o 
   6   5   5       13.09       29.34     12.80 o 
   7   5   5     4742.14     4815.72     53.88 o 
   8   5   5     2943.44     2893.27     47.21 o 
   9   5   5     1327.45     1306.74     24.81 o 
  10   5   5     1146.72     1152.33     30.68 o 
  11   5   5      367.17      332.24     21.87 o 
  12   5   5       73.76       72.08     13.07 o 
  13   5   5      347.51      357.98     16.17 o 
  14   5   5     1551.91     1564.90     50.95 o 
  15   5   5     1489.37     1571.77     45.35 o 
 -17   6   5        6.55        3.20     13.87 o 
 -16   6   5      259.43      243.80     19.74 o 
 -15   6   5      797.76      749.00     28.27 o 
 -14   6   5      215.25      202.72     17.07 o 
 -13   6   5       11.55        6.94     11.74 o 
 -12   6   5      343.06      320.09     18.14 o 
 -11   6   5       59.21       69.62      9.07 o 
 -10   6   5        0.74        1.33      7.54 o 
  -9   6   5      188.99      186.43     10.37 o 
  -8   6   5      631.68      604.02     20.81 o 
  -7   6   5      794.68      841.91     17.60 o 
  -6   6   5     1541.73     1476.21     19.57 o 
  -5   6   5      246.09      217.34      9.48 o 
  -4   6   5        2.29        0.00      5.72 o 
  -3   6   5      660.34      656.03     14.67 o 
  -2   6   5       41.78       42.92      6.40 o 
  -1   6   5      340.72      343.05      8.04 o 
   0   6   5       97.07       91.19      8.10 o 
   1   6   5      370.70      372.54     11.50 o 
   2   6   5      250.81      262.82     10.37 o 
   3   6   5      216.55      204.75     10.54 o 
   4   6   5       65.95       56.01     11.47 o 
   5   6   5      510.27      518.29     16.54 o 
   6   6   5      765.67      749.00     24.54 o 
   7   6   5     1546.18     1470.80     33.08 o 
   8   6   5        0.02        7.47     14.94 o 
   9   6   5       39.12       28.05     18.14 o 
  10   6   5      307.66      287.38     14.49 o 
  11   6   5      387.75      370.84     15.57 o 
  12   6   5      620.76      581.71     18.38 o 
  13   6   5      752.41      791.68     37.88 o 
  14   6   5       73.44       74.09     12.43 o 
 -16   7   5       61.95       64.02     16.00 o 
 -15   7   5       20.66       18.14     13.87 o 
 -14   7   5      316.90      304.62     20.27 o 
 -13   7   5       80.85       74.69     13.87 o 
 -12   7   5       97.47       84.53      9.61 o 
 -11   7   5      168.11      175.87     11.47 o 
 -10   7   5        7.24       27.17      8.05 o 
  -9   7   5      424.22      402.82     13.19 o 
  -8   7   5       13.96       10.25      7.18 o 
  -7   7   5      280.70      254.73     10.86 o 
  -6   7   5      593.11      620.03     19.74 o 
  -5   7   5        5.59        0.07      6.61 o 
  -4   7   5      215.55      222.35      8.08 o 
  -3   7   5        5.80       11.38      5.27 o 
  -2   7   5      925.42      925.05     25.07 o 
  -1   7   5        2.48        3.20     11.20 o 
   0   7   5        0.48        1.35      7.35 o 
   1   7   5      182.21      177.61      9.99 o 
   2   7   5        0.58        0.00      7.35 o 
   3   7   5       66.28       50.04      8.27 o 
   4   7   5      397.53      381.37     12.81 o 
   5   7   5      741.22      717.16     20.54 o 
   6   7   5        0.16        0.00      8.72 o 
   7   7   5       48.52       37.34     13.87 o 
   8   7   5      198.70      205.39     18.14 o 
   9   7   5       90.17       75.75     16.00 o 
  10   7   5        0.24        0.00     10.54 o 
  11   7   5        2.87        0.00     10.71 o 
  12   7   5       53.20       30.06     18.41 o 
  13   7   5       31.37       14.28     11.91 o 
 -14   8   5       30.96       21.87     13.87 o 
 -13   8   5      499.28      507.00     32.28 o 
 -12   8   5       26.56       29.44      9.10 o 
 -11   8   5      467.59      433.54     18.67 o 
 -10   8   5      105.12      111.77     11.47 o 
  -9   8   5        6.33       23.62      8.58 o 
  -8   8   5      473.02      465.89     14.05 o 
  -7   8   5     1071.38     1076.62     19.14 o 
  -6   8   5      268.42      251.20     14.94 o 
  -5   8   5       38.92       38.41     12.80 o 
  -4   8   5       18.37       16.24      8.10 o 
  -3   8   5        7.50        5.01      7.73 o 
  -2   8   5       96.49       83.22     13.34 o 
  -1   8   5      381.49      385.17     18.14 o 
   0   8   5       60.98       46.95     12.27 o 
   1   8   5       50.44       45.21      8.48 o 
   2   8   5      765.06      784.74     17.07 o 
   3   8   5       18.05       32.38      8.86 o 
   4   8   5     1215.54     1143.15     20.56 o 
   5   8   5      878.22      878.59     19.23 o 
   6   8   5       30.48       37.19     10.12 o 
   7   8   5        8.45        6.40     16.00 o 
   8   8   5       36.29       20.81     16.00 o 
   9   8   5      467.22      471.06     25.61 o 
  10   8   5     1276.72     1292.09     36.28 o 
  11   8   5     2092.11     2106.18     68.55 o 
  12   8   5      868.17      936.11     27.74 o 
 -13   9   5      137.62      144.69     12.60 o 
 -12   9   5        4.39        8.83      9.48 o 
 -11   9   5      395.78      415.69     24.01 o 
 -10   9   5        3.46        6.48      8.57 o 
  -9   9   5      184.00      175.20     11.01 o 
  -8   9   5        0.37        0.00     12.80 o 
  -7   9   5      138.82      134.97     16.00 o 
  -6   9   5       17.95        8.00     12.27 o 
  -5   9   5      233.94      211.28     12.63 o 
  -4   9   5       31.48       36.01      9.81 o 
  -3   9   5      324.14      320.38     13.58 o 
  -2   9   5       16.15        3.73     12.80 o 
  -1   9   5       22.75       23.47     13.34 o 
   0   9   5      644.73      587.89     24.01 o 
   1   9   5      277.38      298.21     18.67 o 
   2   9   5      139.65      132.69     11.30 o 
   3   9   5      165.23      139.00     11.47 o 
   4   9   5      108.04      106.35     11.09 o 
   5   9   5      170.83      188.07     13.19 o 
   6   9   5      889.01      890.18     20.74 o 
   7   9   5      503.63      547.35     26.14 o 
   8   9   5     1486.37     1507.61     38.41 o 
   9   9   5     1563.03     1641.52     41.08 o 
  10   9   5      358.09      395.31     26.14 o 
 -10  10   5       43.42       34.68     16.54 o 
  -9  10   5      209.95      214.99     20.27 o 
  -8  10   5        5.27        0.00     15.47 o 
  -7  10   5        6.32       10.38     10.86 o 
  -6  10   5      421.51      449.81     16.41 o 
  -5  10   5        0.17        0.00     10.54 o 
  -4  10   5       87.21       62.35     11.68 o 
  -3  10   5      240.34      205.91     19.47 o 
  -2  10   5       38.00       32.54     14.94 o 
  -1  10   5      562.85      591.10     24.54 o 
   0  10   5      153.18      157.38     16.54 o 
   1  10   5      178.14      149.91     16.54 o 
   2  10   5       18.33       21.87     13.87 o 
   3  10   5      442.83      425.17     15.84 o 
   4  10   5      269.84      242.91     13.94 o 
   5  10   5      218.63      228.28     14.11 o 
   6  10   5      209.05      155.24     19.74 o 
   7  10   5       73.06       81.09     19.74 o 
   8  10   5       19.23        4.80     18.67 o 
  -7  11   5       47.58       45.37     11.84 o 
  -6  11   5       58.95       69.19     11.88 o 
  -5  11   5      169.36      174.90     13.73 o 
  -4  11   5      183.91      151.53     16.54 o 
  -3  11   5       50.85       59.90     11.88 o 
  -2  11   5      334.55      308.35     21.34 o 
  -1  11   5       29.85       29.34     14.94 o 
   0  11   5       80.10       66.68     17.07 o 
   1  11   5      449.17      448.12     24.01 o 
   2  11   5      194.82      237.40     18.67 o 
   3  11   5       71.13       73.62     15.47 o 
   4  11   5       29.66       12.88     10.16 o 
   5  11   5      161.40      158.60     13.19 o 
 -19   0   6      417.91      470.53     23.47 o 
 -18   0   6     1194.21     1208.86     32.01 o 
 -17   0   6       39.26       32.01     12.80 o 
 -16   0   6      202.68      203.26     15.47 o 
 -15   0   6      980.06      941.59     26.14 o 
 -14   0   6      561.44      512.14     20.81 o 
 -13   0   6     3511.56     3463.88     44.81 o 
 -12   0   6        7.80       19.21      9.60 o 
 -11   0   6     3643.51     3592.98     43.21 o 
 -10   0   6      141.66      120.03     11.20 o 
  -9   0   6      465.72      412.38     15.47 o 
  -8   0   6      863.82      995.47     21.87 o 
  -7   0   6      104.09       92.29      9.07 o 
  -6   0   6      197.35      136.04      9.60 o 
  -5   0   6      384.56      364.90     13.87 o 
  -4   0   6      479.99      618.45     10.51 o 
  -3   0   6       72.26       90.97      4.80 o 
  -2   0   6     2624.52     2328.46     18.90 o 
  -1   0   6     5198.25     5472.79     23.00 o 
   0   0   6     9617.15     9705.32     63.69 o 
   1   0   6     6507.84     5805.10     43.75 o 
   2   0   6    12249.13    12380.91     83.76 o 
   3   0   6        4.88       12.80     10.14 o 
   4   0   6        1.29        3.73      9.60 o 
   5   0   6      229.86      220.33     14.94 o 
   6   0   6     8457.87     8411.90     64.02 o 
   7   0   6     2797.88     2658.86     38.94 o 
   8   0   6     1957.17     1839.97     33.61 o 
   9   0   6     9393.70     9319.88     74.69 o 
  10   0   6     2233.81     2328.10     40.54 o 
  11   0   6       15.38        5.33     13.34 o 
  12   0   6      759.09      800.22     27.74 o 
  13   0   6       45.24       60.82     16.54 o 
  14   0   6      488.49      538.81     25.07 o 
  15   0   6      261.92      280.08     20.81 o 
  16   0   6        8.34        0.00     16.00 o 
 -19   1   6      610.14      650.31     26.14 o 
 -18   1   6      234.57      226.81     12.38 o 
 -17   1   6      192.47      149.22     10.40 o 
 -16   1   6       45.33       67.56      8.96 o 
 -15   1   6       36.58       42.21      7.89 o 
 -14   1   6      175.24      154.15     14.14 o 
 -13   1   6      272.33      242.94     12.54 o 
 -12   1   6      854.84      842.30     16.00 o 
 -11   1   6      217.33      217.75      9.79 o 
 -10   1   6     1786.15     1790.96     26.67 o 
  -9   1   6       26.09       30.20      6.04 o 
  -8   1   6      293.80      268.08      9.05 o 
  -7   1   6        7.98       14.12      4.86 o 
  -6   1   6      326.80      285.48     10.94 o 
  -5   1   6      908.12      826.47     10.63 o 
  -4   1   6     1235.66     1269.91     13.01 o 
  -3   1   6     2181.95     2077.51     13.21 o 
  -2   1   6     6218.87     6427.73     43.41 o 
  -1   1   6      215.49      188.28      4.25 o 
   0   1   6      200.58      235.59      4.58 o 
   1   1   6       74.93       78.95      4.03 o 
   2   1   6     5874.88     5813.37     51.91 o 
   3   1   6     3509.53     3557.36     18.32 o 
   4   1   6      517.41      497.03     12.07 o 
   5   1   6     5766.95     5574.08     36.21 o 
   6   1   6     4053.61     4129.88     32.63 o 
   7   1   6      101.67       79.75      9.24 o 
   8   1   6      903.77      856.20     17.73 o 
   9   1   6       79.24       78.72     10.75 o 
  10   1   6     2876.18     2900.76     57.62 o 
  11   1   6      364.27      325.75     13.76 o 
  12   1   6        6.07        1.33     10.19 o 
  13   1   6     2502.86     2595.87     32.63 o 
  14   1   6      336.60      319.51     15.27 o 
  15   1   6       19.85       22.43     10.54 o 
  16   1   6      238.49      213.44     14.70 o 
 -18   2   6       45.87       34.68     13.87 o 
 -17   2   6      468.26      496.67     24.01 o 
 -16   2   6      381.57      377.70     20.27 o 
 -15   2   6      181.12      162.27     10.33 o 
 -14   2   6       10.47       12.01      6.79 o 
 -13   2   6      150.10      142.99      9.10 o 
 -12   2   6      279.28      269.57     13.60 o 
 -11   2   6      445.61      428.64     12.22 o 
 -10   2   6      152.77      144.05      8.27 o 
  -9   2   6     1777.52     1797.73     21.03 o 
  -8   2   6      317.98      341.54     10.37 o 
  -7   2   6       75.93       63.63      6.00 o 
  -6   2   6      254.08      224.04      6.50 o 
  -5   2   6      473.14      446.48     10.43 o 
  -4   2   6      242.30      247.43      6.42 o 
  -3   2   6     3059.21     3183.06     18.76 o 
  -2   2   6      294.80      263.07      5.68 o 
  -1   2   6     1034.75     1051.65     11.99 o 
   0   2   6      467.92      434.92      6.90 o 
   1   2   6      644.35      649.65      7.36 o 
   2   2   6     1423.22     1427.51     21.03 o 
   3   2   6      828.59      812.55      9.63 o 
   4   2   6      319.43      364.83      8.71 o 
   5   2   6     1253.15     1280.07     34.68 o 
   6   2   6      510.26      474.73     13.76 o 
   7   2   6       39.79       40.29      8.86 o 
   8   2   6     1278.80     1238.37     20.93 o 
   9   2   6      884.54      819.99     18.11 o 
  10   2   6      125.92      118.97     11.74 o 
  11   2   6      540.66      525.78     16.21 o 
  12   2   6      801.30      775.35     28.01 o 
  13   2   6       23.70       14.80     10.75 o 
  14   2   6       48.42       46.10     11.77 o 
  15   2   6      386.75      366.35     23.47 o 
  16   2   6        4.92        0.00     11.77 o 
 -18   3   6      648.86      610.83     27.21 o 
 -17   3   6        9.67        0.00     12.80 o 
 -16   3   6      491.66      447.59     22.41 o 
 -15   3   6      244.07      243.80     17.07 o 
 -14   3   6      963.18     1024.81     28.27 o 
 -13   3   6      823.39      822.63     25.61 o 
 -12   3   6       88.78       91.64      8.33 o 
 -11   3   6       99.06       81.10      7.56 o 
 -10   3   6     1107.89     1092.22     29.34 o 
  -9   3   6       18.15       19.61      6.00 o 
  -8   3   6     1006.85      995.25     15.95 o 
  -7   3   6      846.35      872.22     14.49 o 
  -6   3   6       37.10       63.73      4.68 o 
  -5   3   6      417.64      360.53      7.37 o 
  -4   3   6     2258.56     2157.22     16.08 o 
  -3   3   6      190.83      160.50      7.35 o 
  -2   3   6      827.69      879.59      9.42 o 
  -1   3   6     2366.77     2385.36     13.27 o 
   0   3   6      591.44      679.69     12.21 o 
   1   3   6     5108.67     5146.96     25.33 o 
   2   3   6       29.29       34.87      4.68 o 
   3   3   6     1541.31     1454.72     14.74 o 
   4   3   6     5975.42     5934.14     28.18 o 
   5   3   6      867.89      852.14     16.41 o 
   6   3   6     1113.54     1045.04     18.47 o 
   7   3   6     1234.59     1219.17     20.18 o 
   8   3   6       35.94       33.18      9.99 o 
   9   3   6      963.83      929.68     19.78 o 
  10   3   6       63.99       48.21     10.71 o 
  11   3   6      872.61      847.55     20.33 o 
  12   3   6     1542.79     1541.79     26.54 o 
  13   3   6        8.78        0.00     20.81 o 
  14   3   6      242.79      214.38     14.96 o 
  15   3   6      677.80      704.09     21.07 o 
 -17   4   6     1106.78     1122.97     34.14 o 
 -16   4   6       70.52       75.22     14.40 o 
 -15   4   6      105.39       93.36     14.40 o 
 -14   4   6      684.25      649.78     24.54 o 
 -13   4   6      194.33      178.72     15.47 o 
 -12   4   6      322.37      297.15     17.07 o 
 -11   4   6      137.80      140.84     13.87 o 
 -10   4   6       38.83       35.74     10.67 o 
  -9   4   6      784.63      769.07     22.41 o 
  -8   4   6        9.66        9.01      5.38 o 
  -7   4   6     1900.05     1869.71     36.28 o 
  -6   4   6      155.14      132.66      7.29 o 
  -5   4   6        4.76        9.77      4.86 o 
  -4   4   6     1151.21     1174.19     16.00 o 
  -3   4   6     3178.78     3423.60     26.40 o 
  -2   4   6      239.54      206.61      8.81 o 
  -1   4   6      172.83      197.74     10.14 o 
   0   4   6    10165.97     9998.84     43.17 o 
   1   4   6     1470.36     1401.42     17.36 o 
   2   4   6      171.05      204.32      7.44 o 
   3   4   6     4759.96     4719.39     26.29 o 
   4   4   6      153.37      196.11     10.36 o 
   5   4   6     3831.77     3792.18     25.94 o 
   6   4   6      355.27      343.51     13.39 o 
   7   4   6     4990.04     4824.28     71.75 o 
   8   4   6     3711.71     3701.18     38.94 o 
   9   4   6       20.01       22.54     10.16 o 
  10   4   6     2171.73     2167.81     29.02 o 
  11   4   6     2023.07     2034.64     29.02 o 
  12   4   6        3.74        8.06     11.30 o 
  13   4   6      758.93      736.33     20.81 o 
  14   4   6       36.05       33.27     11.77 o 
  15   4   6       90.48       88.81     13.29 o 
 -17   5   6       77.92       72.02     14.94 o 
 -16   5   6       10.78       17.07     13.87 o 
 -15   5   6      516.95      497.74     23.47 o 
 -14   5   6       14.76       21.87     12.27 o 
 -13   5   6       72.46       77.35     13.34 o 
 -12   5   6      840.36      863.17     26.67 o 
 -11   5   6      797.70      757.54     24.54 o 
 -10   5   6      101.04      106.70     13.34 o 
  -9   5   6      128.37      123.72      8.65 o 
  -8   5   6      802.10      754.97     15.25 o 
  -7   5   6      521.21      522.81     19.21 o 
  -6   5   6      950.34      888.62     14.81 o 
  -5   5   6       86.16       82.29      6.38 o 
  -4   5   6     1875.92     1815.26     19.95 o 
  -3   5   6     1545.35     1447.85     15.16 o 
  -2   5   6       95.49       88.91     14.40 o 
  -1   5   6     1217.55     1185.51     17.09 o 
   0   5   6      405.03      436.87      9.46 o 
   1   5   6     4551.41     4482.76     25.67 o 
   2   5   6      721.94      741.53     11.68 o 
   3   5   6      137.37      147.66     10.33 o 
   4   5   6     6479.33     6373.89     67.22 o 
   5   5   6       95.72      112.61      9.95 o 
   6   5   6      261.96      258.74     18.14 o 
   7   5   6     1634.42     1589.81     23.95 o 
   8   5   6      100.74      102.39     11.46 o 
   9   5   6      491.24      450.77     26.94 o 
  10   5   6      426.43      408.42     16.21 o 
  11   5   6      239.93      256.48     14.70 o 
  12   5   6      280.07      284.83     30.14 o 
  13   5   6       11.18       11.09     10.33 o 
  14   5   6      238.03      230.72     15.41 o 
 -16   6   6     1912.51     1957.87     43.21 o 
 -15   6   6      771.87      777.28     29.34 o 
 -14   6   6       24.99       27.74     13.87 o 
 -13   6   6      174.18      152.04     16.54 o 
 -12   6   6        2.16        4.80     11.20 o 
 -11   6   6      343.22      333.96     18.67 o 
 -10   6   6      291.27      285.12     11.68 o 
  -9   6   6      132.02      135.81      9.81 o 
  -8   6   6     4376.08     4512.62     35.63 o 
  -7   6   6     1073.47     1025.56     39.74 o 
  -6   6   6      444.99      434.25     17.07 o 
  -5   6   6       52.14       59.75      9.07 o 
  -4   6   6      353.43      312.09     14.40 o 
  -3   6   6      772.25      764.11     14.96 o 
  -2   6   6      281.98      298.35     12.54 o 
  -1   6   6      203.60      205.84      9.46 o 
   0   6   6     2834.40     2777.29     39.48 o 
   1   6   6      202.92      239.12     10.75 o 
   2   6   6      107.87      108.01      9.24 o 
   3   6   6       66.30       63.12      8.81 o 
   4   6   6        0.22        1.63      7.81 o 
   5   6   6       41.49       32.34      8.84 o 
   6   6   6      824.06      839.70     26.67 o 
   7   6   6      317.82      327.02     20.81 o 
   8   6   6      436.23      398.05     15.07 o 
   9   6   6      705.58      739.70     20.27 o 
  10   6   6       55.12       48.46     12.00 o 
  11   6   6      144.26      138.13     13.36 o 
  12   6   6       12.47       13.46     10.86 o 
  13   6   6       13.54       12.00     11.30 o 
 -15   7   6      932.62      980.00     32.01 o 
 -14   7   6     1032.10     1070.16     32.54 o 
 -13   7   6      701.64      676.99     26.67 o 
 -12   7   6      747.76      774.61     26.67 o 
 -11   7   6      465.77      465.39     17.34 o 
 -10   7   6       13.45        9.13      8.05 o 
  -9   7   6      266.42      273.54     11.88 o 
  -8   7   6       69.33       93.62      9.34 o 
  -7   7   6     1238.62     1248.60     20.27 o 
  -6   7   6        2.47        8.22      7.47 o 
  -5   7   6      213.80      213.39     13.87 o 
  -4   7   6     1220.66     1220.14     23.74 o 
  -3   7   6      123.14       93.36     13.87 o 
  -2   7   6      346.78      321.69     17.07 o 
  -1   7   6      336.95      352.10     18.14 o 
   0   7   6       59.40       57.08     12.27 o 
   1   7   6      460.65      431.76     13.01 o 
   2   7   6      418.94      433.38     14.14 o 
   3   7   6     1367.43     1336.41     21.49 o 
   4   7   6       28.97       24.54      8.86 o 
   5   7   6      559.88      584.93     18.14 o 
   6   7   6      292.09      312.57     25.07 o 
   7   7   6      113.48      109.90     16.54 o 
   8   7   6      433.08      417.71     22.41 o 
   9   7   6       28.39       52.12     11.09 o 
  10   7   6     1262.43     1275.61     24.69 o 
  11   7   6       23.92       40.83     11.24 o 
  12   7   6       13.00        4.97     11.39 o 
 -13   8   6        3.61        0.00     12.27 o 
 -12   8   6       50.60       34.14     13.34 o 
 -11   8   6      151.50      157.46     11.50 o 
 -10   8   6        3.51        0.00      8.81 o 
  -9   8   6       70.03       69.35      9.41 o 
  -8   8   6      397.94      434.91     14.28 o 
  -7   8   6      280.83      244.56     11.77 o 
  -6   8   6      203.33      211.79     17.07 o 
  -5   8   6       18.93       19.74     13.34 o 
  -4   8   6       17.71       14.40     12.27 o 
  -3   8   6       63.21       65.08     13.87 o 
  -2   8   6      388.86      392.11     20.81 o 
  -1   8   6       94.61       87.49     14.40 o 
   0   8   6      679.45      714.33     24.01 o 
   1   8   6       17.02       18.14     13.34 o 
   2   8   6      509.45      489.92     14.71 o 
   3   8   6      366.38      340.60     13.76 o 
   4   8   6      145.51      142.01     11.68 o 
   5   8   6      244.64      227.12     13.19 o 
   6   8   6      500.80      491.15     17.16 o 
   7   8   6       10.95        2.13     17.07 o 
   8   8   6       25.98       13.87     17.60 o 
   9   8   6      138.21      145.64     20.81 o 
  10   8   6        0.23       12.95     12.29 o 
 -11   9   6      169.72      174.66     12.98 o 
 -10   9   6      251.92      287.24     13.90 o 
  -9   9   6      531.88      532.95     25.07 o 
  -8   9   6        0.02        3.20     14.40 o 
  -7   9   6      239.63      282.21     20.27 o 
  -6   9   6       12.46       20.42      9.99 o 
  -5   9   6        1.95        3.20     13.34 o 
  -4   9   6       55.21       30.41     14.94 o 
  -3   9   6       16.50        4.27     13.34 o 
  -2   9   6      235.19      217.13     18.14 o 
  -1   9   6      270.93      306.22     19.21 o 
   0   9   6      106.12      120.03     16.00 o 
   1   9   6      576.37      619.37     25.07 o 
   2   9   6        0.04        8.00     14.40 o 
   3   9   6        6.39       12.34     10.37 o 
   4   9   6      777.29      774.29     19.80 o 
   5   9   6       15.88       28.80     11.30 o 
   6   9   6        1.12       13.73     11.24 o 
   7   9   6      882.67      791.68     30.41 o 
   8   9   6      170.51      162.18     21.87 o 
  -9  10   6      360.55      369.70     24.01 o 
  -8  10   6        1.04        0.00     10.54 o 
  -7  10   6      134.77      154.57     13.19 o 
  -6  10   6      401.65      436.27     19.21 o 
  -5  10   6      119.10      130.17     18.67 o 
  -4  10   6      252.84      227.80     20.81 o 
  -3  10   6      401.41      427.85     23.47 o 
  -2  10   6        1.26        0.00     13.87 o 
  -1  10   6       10.21       11.20     14.94 o 
   0  10   6      371.78      396.38     22.94 o 
   1  10   6      105.58       88.56     16.54 o 
   2  10   6      298.37      309.42     21.34 o 
   3  10   6      457.59      466.79     24.01 o 
   4  10   6      366.55      362.41     16.22 o 
   5  10   6      407.98      397.34     24.54 o 
   6  10   6        5.73        4.80     16.00 o 
  -3  11   6       13.76        2.67     15.47 o 
  -2  11   6      256.43      271.54     21.34 o 
  -1  11   6      178.54      185.12     18.67 o 
   0  11   6       77.99       97.09     18.14 o 
 -18   1   7     1724.56     1700.10     27.15 o 
 -17   1   7       50.54       59.39      9.41 o 
 -16   1   7       57.71       51.64      9.34 o 
 -15   1   7      807.22      808.75     18.44 o 
 -14   1   7        0.30        0.00      7.52 o 
 -13   1   7       67.60       62.96      8.27 o 
 -12   1   7       29.51       15.80      7.35 o 
 -11   1   7       94.72       89.17      8.05 o 
 -10   1   7       69.91       73.58      7.73 o 
  -9   1   7       59.85       58.42      7.54 o 
  -8   1   7        9.02        8.86      5.84 o 
  -7   1   7     1317.62     1286.10     18.67 o 
  -6   1   7      434.21      410.98     11.69 o 
  -5   1   7       28.40       31.39      6.22 o 
  -4   1   7      582.18      604.75     13.01 o 
  -3   1   7       75.48       67.55      5.13 o 
  -2   1   7       30.96       31.57      3.50 o 
  -1   1   7     1799.50     1758.18     14.83 o 
   0   1   7     1624.08     1658.20     13.75 o 
   1   1   7      249.86      231.27      5.57 o 
   2   1   7     1300.64     1306.89     12.21 o 
   3   1   7      886.53      845.54     10.26 o 
   4   1   7        1.57        2.40      7.17 o 
   5   1   7       10.28       20.27      9.07 o 
   6   1   7        0.95        0.48      8.10 o 
   7   1   7       61.90       68.41      9.95 o 
   8   1   7      305.64      288.13     12.83 o 
   9   1   7        1.05        0.00      9.43 o 
  10   1   7       83.38       73.70     10.33 o 
  11   1   7       93.93       86.68     11.12 o 
  12   1   7      256.13      230.46     14.14 o 
  13   1   7        6.88       10.75     10.75 o 
  14   1   7       23.40       21.87     11.32 o 
 -17   2   7        0.73       18.67     12.80 o 
 -16   2   7      160.95      165.91     16.00 o 
 -15   2   7       37.10       46.53      8.65 o 
 -14   2   7      341.68      355.16     12.91 o 
 -13   2   7       15.36       15.28      6.91 o 
 -12   2   7      626.90      601.17     15.03 o 
 -11   2   7      420.25      408.41     12.98 o 
 -10   2   7        0.01        0.00      6.22 o 
  -9   2   7      139.43      117.21      8.48 o 
  -8   2   7      583.34      541.15     35.74 o 
  -7   2   7      179.86      159.60      8.65 o 
  -6   2   7        5.37        4.70      6.00 o 
  -5   2   7     1509.29     1484.52     19.40 o 
  -4   2   7      564.17      536.44     12.63 o 
  -3   2   7      246.71      208.62      7.07 o 
  -2   2   7      460.91      480.96      9.30 o 
  -1   2   7     2016.20     2033.54     14.66 o 
   0   2   7      362.15      346.86      6.25 o 
   1   2   7       35.27       44.33      4.09 o 
   2   2   7      192.85      194.29      6.39 o 
   3   2   7     2338.29     2349.57     16.71 o 
   4   2   7      191.73      173.70      7.37 o 
   5   2   7        0.90        0.00      7.73 o 
   6   2   7       81.59       72.29      9.24 o 
   7   2   7      138.56      118.42     10.75 o 
   8   2   7       92.42       98.99     10.75 o 
   9   2   7       51.94       49.80     10.54 o 
  10   2   7      219.85      215.91     12.81 o 
  11   2   7      129.41      119.00     12.22 o 
  12   2   7      445.88      437.49     16.98 o 
  13   2   7       65.83       74.42     11.84 o 
  14   2   7      645.81      645.58     20.33 o 
 -17   3   7      788.18      838.10     29.87 o 
 -16   3   7      136.69      141.91     16.54 o 
 -15   3   7      140.42      136.57     15.47 o 
 -14   3   7       97.96       88.02     14.40 o 
 -13   3   7      118.24      115.65      9.19 o 
 -12   3   7      166.37      161.19      9.61 o 
 -11   3   7     1242.84     1240.27     20.12 o 
 -10   3   7     1067.68     1040.49     18.22 o 
  -9   3   7      110.35      105.95      8.27 o 
  -8   3   7      127.26      135.94      8.27 o 
  -7   3   7      136.08      117.86      7.67 o 
  -6   3   7      245.29      245.36      9.57 o 
  -5   3   7        0.57        5.01      5.51 o 
  -4   3   7       41.53       31.54      6.22 o 
  -3   3   7        0.55        1.03      4.41 o 
  -2   3   7        8.48        7.46      4.51 o 
  -1   3   7      387.85      379.25      7.53 o 
   0   3   7       12.65       10.07      3.99 o 
   1   3   7      303.85      288.01      8.00 o 
   2   3   7      101.14       97.33      5.39 o 
   3   3   7       59.43       54.62      5.16 o 
   4   3   7     1388.92     1376.58     13.82 o 
   5   3   7       35.76       42.52      8.86 o 
   6   3   7       35.90       48.85      9.81 o 
   7   3   7      732.30      730.56     17.35 o 
   8   3   7      300.03      301.98     14.67 o 
   9   3   7        1.86        0.00      9.99 o 
  10   3   7      151.11      152.59     12.60 o 
  11   3   7     1356.78     1344.12     25.34 o 
  12   3   7      770.07      784.99     21.08 o 
  13   3   7        0.99        0.00     10.71 o 
  14   3   7       52.37       63.41     12.43 o 
 -16   4   7       57.59       49.08     14.94 o 
 -15   4   7        6.35       10.67     12.27 o 
 -14   4   7        0.60        0.00     12.27 o 
 -13   4   7       14.31        6.40     12.80 o 
 -12   4   7     1208.57     1227.54     31.48 o 
 -11   4   7     2851.08     2796.50     45.35 o 
 -10   4   7      243.01      263.09     11.15 o 
  -9   4   7       60.00       56.98      7.43 o 
  -8   4   7       28.54       27.44      6.38 o 
  -7   4   7      128.49      101.54      7.89 o 
  -6   4   7        4.93        4.56      6.22 o 
  -5   4   7      899.65      923.91     25.61 o 
  -4   4   7     2622.59     2752.44     26.37 o 
  -3   4   7     1930.68     1949.32     27.79 o 
  -2   4   7     2097.79     2084.80     18.68 o 
  -1   4   7      891.83      888.59     15.47 o 
   0   4   7        0.18        1.39      5.23 o 
   1   4   7        4.60        2.92      5.61 o 
   2   4   7      221.70      217.32      8.06 o 
   3   4   7      231.62      236.33      8.42 o 
   4   4   7      553.86      542.52      9.98 o 
   5   4   7     2855.29     2768.76     23.64 o 
   6   4   7     1496.45     1483.77     29.34 o 
   7   4   7       72.83       75.81     10.37 o 
   8   4   7      474.01      469.24     16.21 o 
   9   4   7       39.03       42.52     10.71 o 
  10   4   7      234.08      226.39     15.74 o 
  11   4   7      169.07      148.92     15.74 o 
  12   4   7       84.32       76.68     12.43 o 
  13   4   7       33.03       11.36     11.30 o 
 -16   5   7        1.39        0.00     13.87 o 
 -15   5   7        1.42        0.00     12.80 o 
 -14   5   7       46.68       26.67     14.40 o 
 -13   5   7      241.59      202.72     18.14 o 
 -12   5   7        7.20        0.00     12.80 o 
 -11   5   7       92.02       66.15     13.87 o 
 -10   5   7       17.45       15.47     12.27 o 
  -9   5   7     1961.89     1976.01     36.28 o 
  -8   5   7      879.11      886.64     26.14 o 
  -7   5   7      888.64      860.37     16.25 o 
  -6   5   7     1407.21     1425.71     28.54 o 
  -5   5   7     1749.00     1724.74     30.94 o 
  -4   5   7      445.91      443.06     10.13 o 
  -3   5   7       14.31       14.37      7.18 o 
  -2   5   7     1089.76     1113.10     36.01 o 
  -1   5   7     2418.20     2469.15     50.95 o 
   0   5   7     1221.39     1233.64     18.65 o 
   1   5   7     4074.67     3911.10     31.22 o 
   2   5   7      319.14      313.28     13.93 o 
   3   5   7     1972.94     2017.64     24.71 o 
   4   5   7     1466.38     1510.88     34.94 o 
   5   5   7        2.91        0.00      8.58 o 
   6   5   7      162.01      152.80     11.68 o 
   7   5   7      672.99      644.21     17.34 o 
   8   5   7       21.18       17.12      9.95 o 
   9   5   7        4.88        0.00      9.99 o 
  10   5   7      265.61      238.59     14.70 o 
  11   5   7      666.37      716.61     20.33 o 
  12   5   7       13.74        0.00     11.01 o 
 -15   6   7       65.38       57.08     16.00 o 
 -14   6   7     1123.05     1105.90     33.61 o 
 -13   6   7      214.13      221.93     18.67 o 
 -12   6   7      700.07      718.60     26.67 o 
 -11   6   7       69.99       65.08     13.34 o 
 -10   6   7        1.11        4.27     11.20 o 
  -9   6   7       44.28       46.41     11.74 o 
  -8   6   7       10.78       13.34     10.14 o 
  -7   6   7       87.06       75.75     11.74 o 
  -6   6   7       10.87       10.14      9.07 o 
  -5   6   7      605.93      616.70     20.81 o 
  -4   6   7      262.79      255.58     11.01 o 
  -3   6   7     1373.56     1368.11     20.33 o 
  -2   6   7      197.64      177.59     13.07 o 
  -1   6   7      505.26      501.33     13.67 o 
   0   6   7      105.08       90.69     12.80 o 
   1   6   7      167.23      178.18     14.40 o 
   2   6   7      222.96      240.40     11.50 o 
   3   6   7      332.24      289.30     12.22 o 
   4   6   7      117.53      117.27     10.10 o 
   5   6   7      349.27      333.01     13.19 o 
   6   6   7      733.79      712.19     26.14 o 
   7   6   7       21.79       19.84      9.99 o 
   8   6   7      159.22      137.42     14.14 o 
   9   6   7       28.65       20.27     11.32 o 
  10   6   7       77.13       60.13     13.07 o 
  11   6   7        0.29       14.05     10.86 o 
 -13   7   7      137.07      148.31     17.07 o 
 -12   7   7       29.30       24.54     12.80 o 
 -11   7   7      227.97      234.20     17.60 o 
 -10   7   7       51.66       54.41     12.80 o 
  -9   7   7       63.77       74.15     11.74 o 
  -8   7   7      346.76      307.82     18.14 o 
  -7   7   7      243.75      242.73     16.00 o 
  -6   7   7       97.85      105.63     12.80 o 
  -5   7   7        5.73        4.31      8.80 o 
  -4   7   7       68.22       63.31      8.33 o 
  -3   7   7       41.00       33.61     13.34 o 
  -2   7   7      218.20      212.86     17.07 o 
  -1   7   7      174.45      148.84     14.40 o 
   0   7   7      138.56      117.37     14.94 o 
   1   7   7     1284.42     1309.69     30.94 o 
   2   7   7      547.69      642.31     24.01 o 
   3   7   7      163.76      169.79     11.09 o 
   4   7   7        3.31        3.19      8.48 o 
   5   7   7       24.02       27.63      8.96 o 
   6   7   7       17.08       20.27     13.87 o 
   7   7   7        6.65       16.00     15.47 o 
   8   7   7      288.05      278.58     14.70 o 
   9   7   7      407.16      425.68     20.01 o 
  10   7   7        5.55       10.05     12.80 o 
 -12   8   7      343.60      299.82     20.81 o 
 -11   8   7      177.55      192.59     17.60 o 
 -10   8   7      436.93      435.66     15.62 o 
  -9   8   7      284.37      257.67     18.14 o 
  -8   8   7       34.92       33.61     11.74 o 
  -7   8   7       41.31       30.94     10.67 o 
  -6   8   7       63.09       36.28     14.94 o 
  -5   8   7      449.50      424.12     24.01 o 
  -4   8   7     2399.71     2520.69     44.28 o 
  -3   8   7     3156.50     3279.30     49.61 o 
  -2   8   7     1896.28     1964.80     39.48 o 
  -1   8   7      154.56      198.45     17.07 o 
   0   8   7      452.42      435.32     21.87 o 
   1   8   7      261.42      245.40     19.21 o 
   2   8   7      181.51      155.78     18.14 o 
   3   8   7      625.28      657.78     26.14 o 
   4   8   7      822.55      779.05     19.80 o 
   5   8   7      835.60      802.14     20.36 o 
   6   8   7      589.21      599.10     27.21 o 
   7   8   7      506.51      465.73     25.61 o 
   8   8   7      524.21      570.82     28.27 o 
  -9   9   7      794.82      894.11     29.87 o 
  -7   9   7      947.66     1028.01     32.54 o 
  -6   9   7     1047.26     1106.44     34.14 o 
  -5   9   7      157.65      161.11     20.27 o 
  -4   9   7      234.08      226.73     20.27 o 
  -3   9   7       60.09       40.54     16.54 o 
  -2   9   7      106.53       96.56     17.07 o 
  -1   9   7      577.38      558.02     25.07 o 
   0   9   7     1369.54     1398.78     36.28 o 
   1   9   7     1099.35     1149.11     33.61 o 
   2   9   7     1847.77     1907.19     41.61 o 
   3   9   7      734.38      801.29     29.87 o 
   4   9   7      347.14      351.03     22.94 o 
   5   9   7       90.56       95.82     12.22 o 
   6   9   7       75.30       66.15     17.07 o 
  -6  10   7       70.98       95.49     18.67 o 
  -5  10   7      164.96      158.44     20.81 o 
  -4  10   7      381.16      347.83     23.47 o 
  -3  10   7      393.18      406.51     24.01 o 
  -2  10   7      222.86      208.59     19.74 o 
  -1  10   7       32.26       26.67     14.94 o 
   0  10   7       34.48       22.41     14.40 o 
   1  10   7        1.92        0.53     14.40 o 
   2  10   7       16.63        0.00     12.80 o 
 -16   0   8       98.87      101.36     14.40 o 
 -15   0   8      234.98      235.80     19.21 o 
 -14   0   8     7126.52     7260.65     73.09 o 
 -13   0   8      705.15      733.53     26.14 o 
 -12   0   8       23.88       19.21     11.74 o 
 -11   0   8     1639.71     1687.93     34.68 o 
 -10   0   8       66.11       72.02     12.80 o 
  -9   0   8     3587.11     3693.28     47.48 o 
  -8   0   8        5.36       18.14     10.14 o 
  -7   0   8     3937.53     4108.32     48.55 o 
  -6   0   8    14545.54    14733.63     90.69 o 
  -5   0   8     1751.44     1686.86     32.54 o 
  -4   0   8     4783.63     4979.50     52.81 o 
  -3   0   8      280.64      249.67     16.00 o 
  -2   0   8     1351.14     1306.52     18.38 o 
  -1   0   8     1351.27     1321.52     19.14 o 
   0   0   8     2083.98     2045.40     23.52 o 
   1   0   8     7429.93     7373.40     43.71 o 
   2   0   8     8515.64     8552.40     48.07 o 
   3   0   8       60.41       74.15     13.34 o 
   4   0   8      280.41      239.53     16.00 o 
   5   0   8       73.07       77.35     12.80 o 
   6   0   8       52.05       55.48     12.80 o 
   7   0   8      434.69      410.25     20.27 o 
   8   0   8      240.36      224.06     18.67 o 
   9   0   8      162.48      129.10     17.07 o 
  10   0   8       60.53       32.54     16.00 o 
  11   0   8      441.88      485.47     25.61 o 
  12   0   8      462.50      431.58     25.07 o 
  13   0   8      129.75      101.36     19.21 o 
 -16   1   8       24.87       15.67      8.48 o 
 -15   1   8       80.80       78.36      9.41 o 
 -14   1   8       83.09       80.27      9.61 o 
 -13   1   8     1995.93     2102.67     28.09 o 
 -12   1   8       23.91       26.75      8.27 o 
 -11   1   8      114.86      114.49      9.99 o 
 -10   1   8     4875.96     5011.92     39.96 o 
  -9   1   8      356.91      371.99     12.76 o 
  -8   1   8      572.25      561.56     14.49 o 
  -7   1   8     3096.38     3109.98     34.94 o 
  -6   1   8       73.24       89.96      8.68 o 
  -5   1   8     1028.82      992.02     17.92 o 
  -4   1   8       24.13       24.81      7.54 o 
  -3   1   8     3213.42     3150.68     45.66 o 
  -2   1   8     4718.10     4646.17     33.72 o 
  -1   1   8        1.81       12.04      5.23 o 
   0   1   8     2859.43     2743.66     19.71 o 
   1   1   8     2477.84     2482.63     18.51 o 
   2   1   8      753.80      720.53     12.52 o 
   3   1   8       35.48       39.27      6.73 o 
   4   1   8       91.04      107.71      9.79 o 
   5   1   8      508.87      477.68     14.71 o 
   6   1   8        9.37        5.58      8.81 o 
   7   1   8        0.03        0.00      9.61 o 
   8   1   8      332.20      319.91     14.32 o 
   9   1   8      242.08      237.67     13.76 o 
  10   1   8      286.87      270.70     14.90 o 
  11   1   8        5.48        6.84     11.12 o 
  12   1   8      530.61      526.78     22.41 o 
  13   1   8       26.27       23.16     12.05 o 
 -16   2   8       43.64       34.48      8.48 o 
 -15   2   8       43.46       39.96      8.27 o 
 -14   2   8      185.96      180.59     11.30 o 
 -13   2   8       31.35       25.43      8.10 o 
 -12   2   8      481.29      470.75     14.70 o 
 -11   2   8      198.02      214.53     10.54 o 
 -10   2   8       45.17       34.75      7.54 o 
  -9   2   8      223.09      200.02     10.75 o 
  -8   2   8     1119.78     1080.42     19.23 o 
  -7   2   8        6.53        8.83      7.05 o 
  -6   2   8     3091.09     3036.13     50.68 o 
  -5   2   8     1329.01     1351.10     20.56 o 
  -4   2   8      769.28      770.26     12.44 o 
  -3   2   8     1421.43     1478.68     16.34 o 
  -2   2   8      539.18      524.92      9.32 o 
  -1   2   8       90.94       97.70      5.67 o 
   0   2   8      788.82      767.45      9.89 o 
   1   2   8      356.23      325.24      7.80 o 
   2   2   8      554.21      568.20     17.62 o 
   3   2   8      317.66      321.02      9.63 o 
   4   2   8       62.25       65.50      9.24 o 
   5   2   8       19.22       17.88      9.03 o 
   6   2   8      223.24      203.40     12.26 o 
   7   2   8      111.28      100.86     11.46 o 
   8   2   8      291.37      263.08     14.14 o 
   9   2   8     1626.56     1509.84     26.41 o 
  10   2   8      409.43      425.97     16.96 o 
  11   2   8      121.46      115.94     12.76 o 
  12   2   8      169.69      163.52     14.70 o 
 -16   3   8      290.44      299.28     20.27 o 
 -15   3   8        1.45        5.33     11.74 o 
 -14   3   8        0.66        1.60     11.20 o 
 -13   3   8       36.35       32.63      8.48 o 
 -12   3   8      587.36      606.97     16.17 o 
 -11   3   8     2784.80     2820.48     31.20 o 
 -10   3   8      156.51      138.52      9.95 o 
  -9   3   8     2519.29     2653.51     29.36 o 
  -8   3   8     3242.33     3352.03     35.48 o 
  -7   3   8      644.31      674.19     15.45 o 
  -6   3   8       29.40       39.04      7.67 o 
  -5   3   8      254.75      241.28     10.56 o 
  -4   3   8     1242.89     1246.86     15.69 o 
  -3   3   8      890.78      888.37     13.53 o 
  -2   3   8       92.27       81.71      6.95 o 
  -1   3   8     4949.55     4919.85     29.26 o 
   0   3   8       32.58       46.19      6.50 o 
   1   3   8     1154.45     1210.39     13.39 o 
   2   3   8     1388.94     1370.14     15.51 o 
   3   3   8       53.72       66.97      5.93 o 
   4   3   8       22.08       24.83      6.27 o 
   5   3   8       50.81       44.52      9.99 o 
   6   3   8        6.88       13.87     10.19 o 
   7   3   8       11.00       22.67     10.19 o 
   8   3   8     1218.86     1173.65     25.34 o 
   9   3   8      470.85      490.51     17.54 o 
  10   3   8       26.21       33.34     11.69 o 
  11   3   8        5.42        1.62     11.68 o 
  12   3   8       33.91       35.05     12.15 o 
 -15   4   8      717.27      710.06     27.74 o 
 -14   4   8       51.18       59.75     13.87 o 
 -13   4   8     1715.37     1781.82     40.01 o 
 -12   4   8     1470.33     1507.61     35.74 o 
 -11   4   8      264.13      291.81     18.67 o 
 -10   4   8      248.79      243.50     11.62 o 
  -9   4   8       84.17       77.37      9.10 o 
  -8   4   8      411.60      436.94     13.52 o 
  -7   4   8     3788.81     3747.30     57.08 o 
  -6   4   8     1544.31     1455.39     22.01 o 
  -5   4   8     2741.95     2822.95     58.15 o 
  -4   4   8     1068.93     1066.36     14.99 o 
  -3   4   8        0.74        0.00      5.48 o 
  -2   4   8      362.26      331.06     10.74 o 
  -1   4   8       23.60       22.67      7.54 o 
   0   4   8     1728.93     1695.82     22.07 o 
   1   4   8      491.17      494.57     13.39 o 
   2   4   8      338.81      341.44      9.08 o 
   3   4   8     2927.74     2756.66     20.56 o 
   4   4   8       23.97       43.24      6.42 o 
   5   4   8      946.60      966.06     20.18 o 
   6   4   8      572.28      535.46     16.78 o 
   7   4   8       14.68       18.03     10.37 o 
   8   4   8       22.12        2.94     10.54 o 
   9   4   8      127.09      129.02     14.40 o 
  10   4   8      172.02      176.94     14.14 o 
  11   4   8        3.27        0.00     11.46 o 
 -14   5   8      189.24      181.92     18.14 o 
 -13   5   8        0.30        0.00     14.40 o 
 -12   5   8      276.28      289.15     19.74 o 
 -11   5   8      628.47      578.29     25.07 o 
 -10   5   8       14.52        2.67     12.27 o 
  -9   5   8      352.98      335.03     19.74 o 
  -8   5   8      585.46      567.09     22.41 o 
  -7   5   8      203.52      216.77     10.71 o 
  -6   5   8        0.20        0.00      6.76 o 
  -5   5   8       32.40       22.99      6.33 o 
  -4   5   8      467.94      452.72     11.15 o 
  -3   5   8      518.64      474.02     11.19 o 
  -2   5   8       25.33       31.69      8.05 o 
  -1   5   8     1630.46     1585.99     22.05 o 
   0   5   8      944.60      925.39     21.34 o 
   1   5   8      775.02      736.51     16.00 o 
   2   5   8      832.52      835.99     16.48 o 
   3   5   8       40.28       45.99      9.03 o 
   4   5   8      637.82      668.14     13.93 o 
   5   5   8        0.84        0.00      6.85 o 
   6   5   8       48.30       29.78     10.37 o 
   7   5   8     1041.83     1007.92     22.26 o 
   8   5   8        2.11        3.11     10.54 o 
   9   5   8       69.68       62.21     12.07 o 
  10   5   8      384.02      396.48     17.30 o 
 -13   6   8      333.42      336.09     21.34 o 
 -12   6   8        4.76        0.00     13.34 o 
 -11   6   8      640.39      632.71     25.07 o 
 -10   6   8        1.05       11.20     12.27 o 
  -9   6   8      838.89      796.48     27.21 o 
  -8   6   8       74.40       82.16     12.80 o 
  -7   6   8       20.89       18.67     10.67 o 
  -6   6   8      908.79      917.58     26.14 o 
  -5   6   8      112.92      115.89     11.47 o 
  -4   6   8      151.72      134.28     11.20 o 
  -3   6   8     2692.77     2622.54     34.14 o 
  -2   6   8      805.68      832.05     26.14 o 
  -1   6   8      459.30      443.85     23.47 o 
   0   6   8      420.08      442.79     19.74 o 
   1   6   8       20.35       17.60     12.27 o 
   2   6   8      541.77      508.41     21.87 o 
   3   6   8      608.68      626.48     16.59 o 
   4   6   8        8.18        8.28      9.34 o 
   5   6   8        5.08       10.50      9.10 o 
   6   6   8      868.72      850.83     20.93 o 
   7   6   8       45.78       58.09     11.88 o 
   8   6   8      323.02      335.17     16.21 o 
   9   6   8       55.91       43.07     12.38 o 
 -12   7   8      170.73      173.38     17.07 o 
 -11   7   8       57.94       85.36     14.94 o 
 -10   7   8     2547.72     2679.67     46.95 o 
  -9   7   8      240.58      239.53     17.60 o 
  -8   7   8      108.09       93.36     14.40 o 
  -7   7   8      559.72      551.62     22.41 o 
  -6   7   8      155.87      172.43     12.54 o 
  -5   7   8      398.96      412.51     14.28 o 
  -4   7   8      455.35      454.76     19.47 o 
  -3   7   8      610.50      689.79     25.61 o 
  -2   7   8      706.30      722.86     26.14 o 
  -1   7   8      177.07      200.59     16.54 o 
   0   7   8       54.74       52.81     13.34 o 
   1   7   8        0.92        0.00     12.80 o 
   2   7   8      401.08      390.51     21.34 o 
   3   7   8       78.85       81.62     14.40 o 
   4   7   8      630.17      631.91     17.73 o 
   5   7   8        0.27        2.10      9.95 o 
   6   7   8      109.87      119.74     13.01 o 
   7   7   8     1063.66     1088.30     24.13 o 
   8   7   8      979.89     1046.78     36.28 o 
  -9   8   8     1419.49     1514.55     36.81 o 
  -8   8   8      152.86      169.65     16.54 o 
  -7   8   8        0.06        0.17      9.23 o 
  -6   8   8      237.43      258.20     20.81 o 
  -5   8   8      281.58      307.28     21.34 o 
  -4   8   8       90.85       69.35     16.00 o 
  -3   8   8      280.96      316.89     20.81 o 
  -2   8   8      573.39      626.30     26.14 o 
  -1   8   8      330.52      323.82     21.34 o 
   0   8   8      389.46      360.63     21.87 o 
   1   8   8       61.61       67.75     16.00 o 
   2   8   8       27.20       32.01     14.94 o 
   3   8   8     1384.19     1450.53     36.28 o 
   4   8   8        0.28        4.27     14.40 o 
   5   8   8        8.40        9.19     10.00 o 
   6   8   8      165.06      162.71     19.74 o 
  -6   9   8      695.49      787.95     30.41 o 
  -5   9   8        3.43       27.74     18.14 o 
  -4   9   8     1341.01     1391.85     37.88 o 
  -3   9   8       81.74       56.55     17.07 o 
  -2   9   8       52.11       79.49     17.07 o 
  -1   9   8      999.47     1068.56     33.08 o 
   0   9   8       77.92       65.62     15.47 o 
   1   9   8       30.46       13.87     15.47 o 
   2   9   8      168.66      217.66     20.27 o 
 -15   1   9      169.85      164.35     11.50 o 
 -14   1   9       21.48       36.41      8.86 o 
 -13   1   9      410.30      396.34     14.90 o 
 -12   1   9      220.12      216.83     12.26 o 
 -11   1   9      310.87      308.89     12.83 o 
 -10   1   9       75.12       84.32      9.05 o 
  -9   1   9       60.92       70.71      9.24 o 
  -8   1   9      182.36      170.38     10.56 o 
  -7   1   9       67.20       65.73      8.68 o 
  -6   1   9       67.89       65.19      8.30 o 
  -5   1   9        0.00        0.00      6.79 o 
  -4   1   9      344.00      329.40     12.63 o 
  -3   1   9      105.79       97.10     10.14 o 
  -2   1   9      150.10      147.52      9.99 o 
  -1   1   9       74.42       86.34      6.98 o 
   0   1   9      213.18      220.29      7.73 o 
   1   1   9      205.01      213.54      8.00 o 
   2   1   9     1318.30     1350.87     21.60 o 
   3   1   9      764.94      759.91     21.87 o 
   4   1   9      389.63      409.92     14.90 o 
   5   1   9     1369.47     1337.81     23.76 o 
   6   1   9     1549.61     1548.08     25.84 o 
   7   1   9      101.84      116.85     15.47 o 
   8   1   9       78.33       75.36     12.63 o 
   9   1   9       39.68       23.35     11.88 o 
  10   1   9      205.97      224.82     15.45 o 
  11   1   9      677.55      705.26     22.26 o 
 -14   2   9      246.10      240.70     12.83 o 
 -13   2   9        0.03        0.77      8.48 o 
 -12   2   9       98.67       88.30      9.99 o 
 -11   2   9      219.64      196.13     11.46 o 
 -10   2   9        3.89        0.00      7.43 o 
  -9   2   9        0.07        0.63      7.35 o 
  -8   2   9       34.71       34.07      8.30 o 
  -7   2   9      225.20      209.84     13.07 o 
  -6   2   9      442.92      416.30     13.39 o 
  -5   2   9       27.14       17.35      7.52 o 
  -4   2   9      412.65      422.17     13.01 o 
  -3   2   9       39.50       35.77      7.92 o 
  -2   2   9     1337.61     1349.26     17.12 o 
  -1   2   9     1346.60     1380.73     17.54 o 
   0   2   9     1665.05     1651.91     19.08 o 
   1   2   9      132.99      131.00      8.98 o 
   2   2   9      114.60      106.47      8.20 o 
   3   2   9      522.46      543.61     12.72 o 
   4   2   9     1354.88     1314.67     22.82 o 
   5   2   9      245.88      237.75     13.94 o 
   6   2   9     2064.93     2112.06     29.61 o 
   7   2   9     1687.96     1715.94     27.91 o 
   8   2   9     3018.51     3013.04     36.59 o 
   9   2   9      766.11      858.16     48.81 o 
  10   2   9      964.11      996.14     24.13 o 
 -14   3   9      168.74      170.18     16.54 o 
 -13   3   9       18.81       11.88      8.20 o 
 -12   3   9      176.66      149.41     11.09 o 
 -11   3   9       58.47       57.81     10.40 o 
 -10   3   9       71.44       58.22      9.23 o 
  -9   3   9        0.06        0.00     10.67 o 
  -8   3   9       18.58        9.60      7.95 o 
  -7   3   9      409.19      415.71     14.11 o 
  -6   3   9      320.87      312.88     12.63 o 
  -5   3   9      121.97      109.29      7.26 o 
  -4   3   9      116.55      113.26      7.57 o 
  -3   3   9      143.04      125.46      9.79 o 
  -2   3   9     1873.08     1875.92     20.20 o 
  -1   3   9      225.25      221.97      9.34 o 
   0   3   9      194.40      207.82     11.09 o 
   1   3   9       32.93       29.70      8.72 o 
   2   3   9      138.77      135.39      8.89 o 
   3   3   9       15.76       17.54      7.19 o 
   4   3   9     2371.09     2249.42     29.42 o 
   5   3   9      453.45      457.26     18.14 o 
   6   3   9      113.14      160.87     41.88 o 
   7   3   9      552.80      534.91     18.48 o 
   8   3   9      571.19      597.18     19.80 o 
   9   3   9       40.55       39.30     15.20 o 
  10   3   9       47.48       23.08     13.01 o 
 -13   4   9       10.35       15.47     13.34 o 
 -12   4   9        6.60        4.80     12.80 o 
 -11   4   9      542.53      525.48     24.54 o 
 -10   4   9     1227.72     1293.10     22.93 o 
  -9   4   9     1521.42     1553.56     27.74 o 
  -8   4   9     1321.67     1336.18     22.76 o 
  -7   4   9       66.06       75.49      9.57 o 
  -6   4   9      108.43       88.67      9.03 o 
  -5   4   9        5.04        5.04      5.81 o 
  -4   4   9       31.14       23.97      6.24 o 
  -3   4   9        9.85       13.14      5.71 o 
  -2   4   9       80.13       76.06      6.95 o 
  -1   4   9     1085.67     1048.75     18.44 o 
   0   4   9        7.69        8.64      6.17 o 
   1   4   9      354.20      347.13     10.25 o 
   2   4   9        2.45        3.78      6.32 o 
   3   4   9        8.83        3.13      5.94 o 
   4   4   9      407.26      351.21     11.38 o 
   5   4   9      282.66      311.55     15.27 o 
   6   4   9        3.91        4.74     11.09 o 
   7   4   9        3.88        0.00     11.46 o 
   8   4   9       24.69        2.50     12.26 o 
   9   4   9      140.73      110.97     14.33 o 
 -12   5   9      365.22      403.84     23.47 o 
 -11   5   9      458.92      523.88     25.07 o 
 -10   5   9      743.02      735.13     27.21 o 
  -9   5   9        1.08        2.67     11.74 o 
  -8   5   9      950.49      937.86     29.34 o 
  -7   5   9      708.16      691.52     17.68 o 
  -6   5   9       77.90       80.83      7.69 o 
  -5   5   9      116.72      119.74      7.78 o 
  -4   5   9        8.32       11.12      5.84 o 
  -3   5   9      845.85      832.83     17.72 o 
  -2   5   9       14.88       11.20      7.54 o 
  -1   5   9        9.98       10.67      7.54 o 
   0   5   9       82.01       84.66      9.05 o 
   1   5   9      320.69      303.88     12.22 o 
   2   5   9     1297.73     1339.74     22.93 o 
   3   5   9      790.06      760.18     18.53 o 
   4   5   9      966.42      958.99     18.16 o 
   5   5   9      174.19      164.39     13.39 o 
   6   5   9        4.85        0.50     11.24 o 
   7   5   9      153.41      125.40     13.76 o 
   8   5   9      277.27      252.17     16.22 o 
 -11   6   9      303.99      310.48     20.27 o 
 -10   6   9      117.78      133.37     16.00 o 
  -9   6   9      810.98      876.51     28.81 o 
  -8   6   9       13.51        1.60     12.80 o 
  -7   6   9       39.63       33.12      9.03 o 
  -6   6   9      147.04      145.27     10.94 o 
  -5   6   9       64.77       59.45      9.19 o 
  -4   6   9       64.23       56.55     12.54 o 
  -3   6   9      109.45       94.90      9.95 o 
  -2   6   9      309.20      312.85     18.41 o 
  -1   6   9       19.97       15.47     11.74 o 
   0   6   9       83.90       64.55     13.34 o 
   1   6   9     1096.73     1159.78     30.94 o 
   2   6   9       90.28      106.16     14.94 o 
   3   6   9       33.94       37.34     12.80 o 
   4   6   9       23.41       21.28     10.48 o 
   5   6   9      193.98      207.63     11.30 o 
   6   6   9      188.67      199.97     18.41 o 
   7   6   9       14.05       31.73     13.01 o 
  -9   7   9        3.85        3.73     12.80 o 
  -8   7   9       24.90       16.80      9.05 o 
  -7   7   9      142.91      143.02     11.69 o 
  -6   7   9      267.09      280.40     13.56 o 
  -5   7   9      265.72      264.83     13.19 o 
  -4   7   9      270.20      257.14     19.74 o 
  -3   7   9       52.26       47.48     13.87 o 
  -2   7   9      273.94      243.27     18.67 o 
  -1   7   9       72.15       68.82     14.94 o 
   0   7   9      643.59      587.36     25.07 o 
   1   7   9       15.48       28.81     14.40 o 
   2   7   9      581.60      532.41     24.01 o 
   3   7   9       14.81       29.34     14.40 o 
   4   7   9        0.20        2.67     13.87 o 
  -5   8   9        4.19        0.00     12.80 o 
  -4   8   9       54.27       49.61     14.94 o 
  -3   8   9       44.09       37.34     13.87 o 
  -2   8   9      158.63      132.84     17.07 o 
  -1   8   9        1.37        0.00     13.34 o 
   0   8   9        7.22        7.47     12.80 o 
   1   8   9       94.85      104.56     16.00 o 
 -13   0  10      531.98      520.14     24.01 o 
 -12   0  10        5.11        0.00     13.87 o 
 -11   0  10     1759.64     1715.67     38.94 o 
 -10   0  10        2.71        2.13     12.27 o 
  -9   0  10     1363.47     1266.48     33.08 o 
  -8   0  10     1434.69     1526.82     35.21 o 
  -7   0  10       39.23       33.61     12.27 o 
  -6   0  10      248.81      260.87     17.60 o 
  -5   0  10      478.86      515.87     21.87 o 
  -4   0  10      104.04       74.15     12.80 o 
  -3   0  10       98.20      123.77     14.94 o 
  -2   0  10     3844.38     3765.83     52.81 o 
  -1   0  10     1231.54     1270.21     32.54 o 
   0   0  10     1996.45     1955.20     39.48 o 
   1   0  10      338.79      360.39     27.21 o 
   2   0  10      109.21      118.43     14.94 o 
   3   0  10      300.46      322.76     20.27 o 
   4   0  10       76.28       72.55     14.94 o 
   5   0  10        0.29        0.00     15.47 o 
   6   0  10     1184.40     1156.05     34.14 o 
   7   0  10      242.69      274.21     22.94 o 
   8   0  10       61.77       76.82     18.14 o 
 -13   1  10      378.26      346.19     14.52 o 
 -12   1  10      535.40      529.17     16.78 o 
 -11   1  10        7.13       11.56      8.48 o 
 -10   1  10     1917.17     1982.36     58.95 o 
  -9   1  10      220.26      223.25     12.63 o 
  -8   1  10      282.77      285.25     13.20 o 
  -7   1  10      608.07      627.60     17.16 o 
  -6   1  10        7.26        7.47      7.92 o 
  -5   1  10        0.51        3.47      7.92 o 
  -4   1  10      717.92      665.75     17.54 o 
  -3   1  10      164.00      127.45     10.37 o 
  -2   1  10      197.29      199.61     12.07 o 
  -1   1  10     1080.47     1111.79     21.12 o 
   0   1  10       24.34       41.01      7.69 o 
   1   1  10      376.63      386.48     14.52 o 
   2   1  10      476.98      437.50     12.31 o 
   3   1  10       50.97       69.07     10.75 o 
   4   1  10       92.38      118.06     12.43 o 
   5   1  10       19.29        5.86     10.75 o 
   6   1  10       46.12       84.18     17.07 o 
   7   1  10      179.62      212.02     14.90 o 
   8   1  10       46.06       33.27     12.26 o 
 -12   2  10       28.60       30.18      9.19 o 
 -11   2  10      917.89      901.47     20.71 o 
 -10   2  10        0.20        0.00      8.65 o 
  -9   2  10      612.10      585.34     21.07 o 
  -8   2  10      505.37      497.76     16.21 o 
  -7   2  10      385.40      385.61     14.70 o 
  -6   2  10      878.25      901.18     19.80 o 
  -5   2  10        9.49       14.68      8.65 o 
  -4   2  10      528.64      523.13     15.84 o 
  -3   2  10     1047.81     1083.70     21.31 o 
  -2   2  10      181.51      178.46     10.94 o 
  -1   2  10      364.02      376.29     11.50 o 
   0   2  10      489.44      511.34     15.84 o 
   1   2  10       40.61       44.70      9.57 o 
   2   2  10        3.45        0.00      9.10 o 
   3   2  10      131.05      119.45     11.88 o 
   4   2  10      755.38      745.57     19.60 o 
   5   2  10     1320.62     1401.20     25.84 o 
   6   2  10        2.62        3.10     11.09 o 
   7   2  10        4.19        9.69     12.05 o 
 -12   3  10      241.02      267.30     13.67 o 
 -11   3  10        7.30       10.56      9.10 o 
 -10   3  10      390.53      378.00     15.25 o 
  -9   3  10      428.79      429.92     22.67 o 
  -8   3  10        4.50        6.45      8.72 o 
  -7   3  10      601.27      614.32     18.41 o 
  -6   3  10      415.88      414.04     14.87 o 
  -5   3  10      175.65      172.13     11.68 o 
  -4   3  10      372.57      370.33     14.32 o 
  -3   3  10       38.99       36.85      9.05 o 
  -2   3  10      757.40      762.95     14.56 o 
  -1   3  10        2.47       18.29     11.20 o 
   0   3  10      844.92      879.98     19.42 o 
   1   3  10     2815.68     2905.61     32.82 o 
   2   3  10     1156.08     1150.10     22.25 o 
   3   3  10      410.87      384.36     15.57 o 
   4   3  10      409.95      427.51     16.59 o 
   5   3  10       66.79       70.50     12.26 o 
   6   3  10      104.93      117.01     18.14 o 
   7   3  10       79.36       75.59     13.34 o 
 -11   4  10      229.30      237.40     20.27 o 
 -10   4  10      142.82      177.81     12.15 o 
  -9   4  10       58.84       68.15     10.10 o 
  -8   4  10      364.85      434.22     15.25 o 
  -7   4  10      217.95      194.02     11.84 o 
  -6   4  10       18.20       21.44      8.58 o 
  -5   4  10       53.71       57.43     12.80 o 
  -4   4  10      874.86      913.17     19.62 o 
  -3   4  10      106.68      104.53      9.99 o 
  -2   4  10      231.22      189.95     11.88 o 
  -1   4  10       71.81       84.22     17.34 o 
   0   4  10      363.84      374.29     14.70 o 
   1   4  10       20.60       24.59     10.25 o 
   2   4  10     1028.07      963.83     20.87 o 
   3   4  10        0.36        0.00     10.67 o 
   4   4  10       15.43       18.79     11.46 o 
   5   4  10      899.42      972.81     32.28 o 
   6   4  10      605.47      573.34     28.81 o 
  -9   5  10      730.77      839.70     29.87 o 
  -8   5  10        7.77        0.00     13.34 o 
  -7   5  10        6.55        0.00      7.03 o 
  -6   5  10      371.55      422.94     12.20 o 
  -5   5  10        6.83        5.76      6.66 o 
  -4   5  10       32.51       24.97      6.57 o 
  -3   5  10       77.93       79.40     10.16 o 
  -2   5  10       21.04       23.67      8.86 o 
  -1   5  10      270.12      267.99     12.43 o 
   0   5  10      134.69      119.30     11.24 o 
   1   5  10        1.77        0.00      9.07 o 
   2   5  10      198.17      236.86     20.81 o 
   3   5  10      522.53      560.15     27.21 o 
   4   5  10        9.18       24.01     17.07 o 
  -7   6  10        0.05        0.00      9.24 o 
  -6   6  10      250.34      237.68     13.96 o 
  -5   6  10     1033.73     1132.91     22.82 o 
  -4   6  10     1890.34     1910.44     33.88 o 
  -3   6  10      285.91      295.90     14.32 o 
  -2   6  10     1717.64     1877.13     35.48 o 
  -1   6  10      443.34      447.06     23.47 o 
   0   6  10      247.81      204.86     19.74 o 
   1   6  10      198.99      176.58     19.21 o 
   2   6  10       21.05       34.95     11.77 o 
  -9   1  11      731.02      784.79     20.56 o 
  -8   1  11      858.02      926.85     21.69 o 
  -7   1  11      242.27      249.39     13.39 o 
  -6   1  11      131.22      136.60     17.07 o 
  -5   1  11      152.96      171.20     12.63 o 
  -4   1  11      422.68      421.62     32.81 o 
  -3   1  11      921.40      966.96     21.88 o 
  -2   1  11     1153.71     1199.49     23.76 o 
  -1   1  11     1014.87     1070.77     22.62 o 
   0   1  11      582.53      589.44     18.29 o 
   1   1  11      221.01      208.06     19.21 o 
   2   1  11       19.31        5.87     14.40 o 
   3   1  11       97.30       86.15     11.50 o 
   4   1  11        5.02        7.51     10.92 o 
  -8   2  11     1529.34     1590.84     27.54 o 
  -7   2  11     1618.07     1633.91     27.88 o 
  -6   2  11     2289.39     2414.18     32.99 o 
  -5   2  11     1105.00     1281.74     24.90 o 
  -4   2  11     1171.81     1237.98     24.33 o 
  -3   2  11      367.73      366.43     15.65 o 
  -2   2  11       32.40       33.90      9.61 o 
  -1   2  11      276.55      282.35     14.32 o 
   0   2  11      246.09      256.60     19.74 o 
   1   2  11     1162.67     1176.21     23.38 o 
   2   2  11     1360.72     1450.29     39.74 o 
   3   2  11        4.91       27.74     16.54 o 
  -7   3  11      118.21      120.56     11.50 o 
  -6   3  11       23.30       25.07     10.19 o 
  -5   3  11      420.41      422.29     29.34 o 
  -4   3  11      311.53      321.06     15.07 o 
  -3   3  11      128.70      135.37     22.14 o 
  -2   3  11     1761.04     1746.95     65.62 o 
  -1   3  11      124.37      143.51     17.07 o 
   0   3  11      254.32      247.24     13.76 o 
   1   3  11      137.00      137.10     12.00 o 
   2   3  11        2.21        0.00      9.48 o 
  -5   4  11      183.20      177.45     12.45 o 
  -4   4  11      342.06      328.53     15.20 o 
  -3   4  11        7.44       15.47     13.87 o 
  -2   4  11      198.44      197.92     18.14 o 
  -1   4  11      113.96      100.10     11.32 o 
   0   4  11       13.18       15.64      9.74 o 
                                                 
